# Supplementary material for: Co-creation methods for public health research — characteristics, benefits, and challenges: a Health CASCADE scoping review
Source: BMC Med Res Methodol. 2025 Mar 6;25:60. doi: 10.1186/s12874-025-02514-4 (PMC11884017; doi:10.1186/s12874-025-02514-4)
Supplement: Supplementary file 3 — Additional file 3. [file 12874_2025_2514_MOESM3_ESM.xlsx]

## Sheet: Extracted Data
Researcher	Date of extraction (dd / mm / yyyy)	Article Reference Code	Article Title:	Publication Year:	Authors of the article (all):	What is the name of the method?	What are the steps of the method?	What is the purpose of the method (e.g., the aim of what you’re trying to achieve)?	What kind of method is it? (Select all that apply)	What data can be used as an input of the method (e.g., free response, list of challenges, etc.)?	What is the expected output of the method (e.g., the data that will come out of the method, grouped challenges, photographs, etc.)?	Are there any intangible outputs for the method described (e.g., building trust, relationship building, etc.)?	If yes, please describe the expected intangible outputs:	Does it mention how long the methods would take to execute (e.g., minutes, or days)?	If yes, how long + what unites (e.g., 60 minutes, 2 days):	What is the described mode of delivery for the method (select all that apply)?	What kind of material resources do you need to execute this method? (e.g., post-its, camera, projector, online brainstorming tool, etc.) Please list all mentioned resources:	What kind of human resources do you need to implement the method (e.g., someone to capture notes, a translator, facilitator, etc.)?	Does it mention pros of the method?	If yes, please describe all the pros of the method (+ pg. #):	Does it mention cons/challenges of the method?	If yes, please describe all the cons of the method (+ pg. #):	How many participants can engage in this method (exact number or range)?	Do you need a facilitator to execute this method?	Does it describe a certain target population this method is ideally used in?	If yes, what target population(s) is this method intended for (+ pg. #):	Do they give an example of when this method is used / applied?	If yes, please input a short description(s) of all the example(s) (+ pg. #) :	Does it talk about other methods that can be used with this method?	If yes, please describe (+ pg. #):	Any other comments about the method:	Is a process / model / framework used for co-creation described in the text?	If yes, are the stages of the process / model / framework mentioned?	If yes, what process/model/framework is mentioned?	If yes, what were the stages of the co-creation process/model/framework? Please insert the names of the stages, in order + page number where you found them:	Does the paper mention an associated digital tool or software (e.g., Mural, Lucid chart, etc.)?	If yes, what is the name of the digital tool(s) + the page number where you found it:	Does the paper mention a supportive research methodology (e.g., community-based participatory research, holistic person-centered approach, an integrated experience-based co-design approach, co-production, etc.)?	If yes, what is the methodology:	Please input any additional comments or information you think is relevant:
Researcher 5	30/11/2022	10.1007/s12187-013-9214-6	Research with Children of Migrant and Refugee Backgrounds: A Review of Child-Centered Research Methods	2014	Clemence Due, Damien W. Riggs, Martha Augoustinos	About me	Children were also asked to write "about me "descriptions to complement drawings immediately prior to their transition to mainstream classes. Students were asked to write about themselves, and what they felt was important about them	To collect data concerning students’ self- perceptions, and what they felt was useful to them.	Qualitative	Responses to the "About me"	Responses to the "About me"	No		No		Face-to-face	Does not mention	Does not mention	Yes	In the current project, it was found that several children preferred participating in written activities rather than talking to the researcher, reflecting similar findings from previous research (pg. 10)	No		Does not mention	Yes	Yes	Children	Yes	Described in steps	No			No	No			No		Yes	participatory research
Researcher 4	30/11/2022	10.1016/j.envsci.2019.10.005	Co-creating formalized models: Participatory modelling as method and process in transdisciplinary research and its impact potentials	2020	Barbara Smetschka, and Veronika Gaube	Agent-based modelling	1. An initial mental model was built to create a shared understanding of the system. Researchers asked for factors of influence and the interrelations between these factors. According to system dynamic modeling, relations between factors were defined as causal loops- that is positive/enhancing or negative / diminishing relations. Participants were asked to assign a degree of importance to the fac…	Develop strategies together with stakeholders to produce social and scientific impacts.	Participatory, Mixed (quantitative and qualitative)	stakeholder's free response, agent based modelling is, however, a method based on computer science, therefore probably also digital input.	often used to maximize profits, results can be used to optimize regional and agricultural development	Yes	empowerment (pg. 6)	No		Face-to-face	software for agent-based modelling	facilitator, stakeholders	Yes	knowledge integration and co-production (pg. 7), Robust knowledge, open process improved communication (pg. 7)	Yes	Doubts on accuracy and effectiveness (pg. 7)	unclear	Yes	unclear		Yes	Projects are presented which developed agent-based models of Austrian regions with single farm households as agents (agricultural context), pg. 1, pg. 3, table on pg. 2	Yes	participatory modelling is used as an overarching concept		No	A process / model / framework is not mentioned			Unclear		Yes	participatory research	Quite complex, as it is based on computer science, not sure whether this method is applicable to a lot of cases.
Researcher 1	26/01/2023	10.1016/j.envsoft.2018.08.028	Tools and methods in participatory modeling: Selecting the right tool for the job	2018	Alexey Voinov, Karen Jenni, Steven Gray, Nagesh Kolagani, Pierre D. Glynn, Pierre Bommel, Christina Prell, Moira Zellner, Michael Paolisso, Rebecca Jordan, Eleanor Sterling, Laura Schmitt Olabisi, Philippe J. Giabbanelli, Zhanli Sun, Christophe Le Page, Sondoss Elsawah, Todd K. BenDor, Klaus Hubacek, Bethany K. Laursen, Antonie Jetter, Laura Basco-Carrera, Alison Singer, Laura Young, Jessica Brun…	Agent-based modelling	The main elements of ABM are called agents, represented by attributes (state, location etc.), behavioral rules, and interactions with other agents and the environment. Some agents are able to take decisions based on certain rules or goals (e.g., maximize profit) and even learn and adjust their behavior (adapt) based on past experience and performance of other agents. Agents vary in their preferen…	It is a simulation method used to articulate system behavior and state changes over time. Instead of considering aggregates, global variables representing whole entities (populations, amounts of water, energy, material, etc.). ABM aims at the system level and macro-patterns that emerge from individual behavior of elements and interactions between them; it is a bottom-up process. ABMs focus on ind…	Quantitative, Quantitative Modeling	agents, represented by attributes (state, location etc.), behavioral rules, and interactions with other agents and with the environment.	A model that articulates system behavior and state changes over time.	No		No		Not described	See table 2: time, money, and computer resources	See table 2: systems knowledge, expert modelers,	Yes	ABMs are particularly well suited for representing complex spatial interactions under heterogeneous conditions and for modeling decentralized, autonomous decision making (p. 240). See table 1: spatial representation, temporal representation, qualitative and quantitative forecast, ease of communicating results, ease of modification, supports feedback loops and handles uncertainty	Yes	See table 1: low transparency	not described	Not described	No		Yes	They have been widely used to study socio-eco-logical systems (p.240). Examples: https://participatorymodeling.org/node/36;https://participatorymodeling.org/node/37;https://participatorymodeling.org/node/74;https://participatorymodeling.org/node/75 . This sharing of representations is done by means of a series of collective workshops during which Actors, Resources, Dynamics, and Interactions(ARDI…	Yes	For example, a companion ABM based on role-playing games can increase stakeholder involvement in the PM process and may generate much different results than computational ABM using only computer simulations and modelers’ assumption (p. 233). These conceptual models are then implemented as ABMs and brought back to all stakeholders for further discussion and improvement (p. 234).	It is difficult to find examples of participatory projects that used different combinations of modeling methods when dealing with the same problem. We found no papers that reported using one method and then a switch to another method. This may be due to a general reluctance to report failures rather than only success stories, but it complicates the comparison of different methods. Switching from …	No	No			Yes	Abar et al. 2017 provide an impressive list of ABM tools available to support this method (p. 240). Netlogo, Mason, or RePast are some of the possible open-source tools used to perform ABM (pg. 233).	Yes	participatory research	This paper is about a collection of tools that can be used in participatory modelling - rather than about applying this tool in a co-creation project. See page 240-241 on selecting methods to inform the taxonomy.
Researcher 1	20/03/2023	10.1080/08941920802713572	Participatory Methods for Planning the Future in Forest Communities	2010	Kristen Evans , Wil de Jong , Peter Cronkleton & Tran Huu Nghi	Alternative scenarios	Alternative scenarios are creative stories about the future. They are ‘‘plausible futures’’ or events that might occur under particular assumptions or within certain parameters. Participants develop realistic stories of possible outcomes based on their understanding of driving forces and contingencies resulting from uncertainty.	The intention of scenarios is to consider a variety of possible futures rather than to focus on the accurate prediction of a single outcome. See table 3: Understanding uncertainty and complexity; Identifying possible future problems; encouraging participation; developing planning capacity; conflict mediation; long-term thinking. The method stimulate thinking about possible outcomes and how the co…	Participatory, scenarios-based methods	not described	The methods provided a simple, structured approach to helping communities prepare for the future and provided strategies that encourage self-reliance. These scenarios had the desired effect of producing a community dialogue about diversifying their activities and decreasing dependency on a single product. The scenarios experience provided a framework for guiding interactions with their constituen…	Yes	In addition to developing communication and negotiation skills, community leaders reported that the methods helped build confidence for presenting ideas in formal planning meetings with the municipal government. During the evaluation, men in the community of Turi Carretera in Bolivia said that they were surprised by the differences in the visions developed by the women, and that it was helpful an…	Yes	3 hours	Not described	not described	not described	Yes	(pg. 611-612) Building Democratic Processes and Transparency: The methods created opportunities for all participants to express their opinions in a more structured way, cast votes, and observe, the results from voting together; Improving Participation: observers noted that people enjoyed developing the different types of scenarios. Creative Thinking About Uncertainty and Vulnerabilities: The scen…	Yes	(pg. 615 - 616) The success of the methods and the exercise depends on skilled, trained facilitators who can encourage productive, focused discussion without discouraging the free expression of ideas; Public Nature of the Activities Can Exclude Marginalized Groups: Although this can be a problem with the scenarios methods, the problem can be ameliorated to some extent by adjusting the activities …	8 Adults and then 23 Adults	Yes	Yes	The methods encourage participation by members of forest communities who have little experience with structured planning methods, including the most marginalized, including women, elderly, and illiterate participants (pg.616).	Yes	See table 4 for hypothetical examples; Through a consultative evaluation process we validated the strengths of the methods, identified several pitfalls, and identified new applications in response to the needs of communities in the sites in Bolivia and Vietnam (pg. 616).	Yes	other scenario-based methods: visioning, pathways, projections. (pg. 608). See table 1.	The objective of the testing was to provide insights into the applications and impacts of the scenarios-based methods. The description of the specific method is limited.	No	A process / model / framework is not mentioned			No		Yes	participatory research
Researcher 3	02/12/2022	10.17169/fqs-9.2.386	From Fairytales to Spherecards: Towards a New Research Methodology for Improving Knowledge Productivity	2008	Anja Doornbos, Marloes van Rooij, Maaike Smit, Suzanne Verdonschot	An exhibition with pieces of art	1. Invite everyone, including the visitors to bring at least one piece of "art," of which they are very proud. This could be everything from a research tool, pictures, a booklet, an experience, a website, an interview guide, or an e-mail from a client with feedback. 2. Arrange the pieces of art in the room, do this with all of the artists. Let people walk around for a little while to stimulate th…	Researchers and practitioners analyze results and reflect upon their created practice multiple times	Participatory, Qualitative	A research tool, pictures, a booklet, an experience, a website, an interview guide, or an e-mail from a client with feedback	Reflections	No		No		Face-to-face	Flip chart	Facilitator	Yes	Looking at your work as a piece of art, helps to appreciate the beauty of it. In doing so, it touches the heart, not just the brain. pg. 14 Helps to create movement: even after the meeting, the research principles were further refined. pg. 14	No		Not mentioned	Yes	No		Yes	This method was conducted within the Research Practice of Kessels & Smit, The Learning Company. Colleagues were the visitors of the art exhibition.	No			Yes	Yes	Model: Connection cycle and stages of co-production in the learning cycles of researchers and practitioners. pg. 8 1. Curiosity 2. Approach 3. Experience 4. Ideas 5. Knowledge creation 6. Knowledge productivity This method fits within Ideas.		No		Yes	co-production
Researcher 1	26/01/2023	10.1016/j.envsoft.2018.08.028	Tools and methods in participatory modeling: Selecting the right tool for the job	2018	Alexey Voinov, Karen Jenni, Steven Gray, Nagesh Kolagani, Pierre D. Glynn, Pierre Bommel, Christina Prell, Moira Zellner, Michael Paolisso, Rebecca Jordan, Eleanor Sterling, Laura Schmitt Olabisi, Philippe J. Giabbanelli, Zhanli Sun, Christophe Le Page, Sondoss Elsawah, Todd K. BenDor, Klaus Hubacek, Bethany K. Laursen, Antonie Jetter, Laura Basco-Carrera, Alison Singer, Laura Young, Jessica Brun…	Analytic hierarchy process	In AHP, tradeoffs among criteria are derived as “criteria weights” from stakeholder input on the pairwise relative importance of all criteria; alternatives are evaluated against those criteria using similar stakeholder input; and the results are combined in a weighted linear summation. Criteria weights are often assessed from individual stakeholders. When there is significant variability among we…	To consider the effects of scenarios or alternatives on a diverse set of criteria or objectives identified by the participants. AHP is a special case of a more general approach known as multiple criteria decision analysis (MCDA). They can be used as qualitative tools to support problem structuring, and they can be partially or entirely quantified to create and support concrete valuation and compa…	Semi-quantitative modeling	“criteria weights” from stakeholder input	unclear	Yes	see table 1: transparency	No		Not described	see table 2: time and money, and computer resources.	see table 2: systems knowledge (conceptual); expert modelers;	Yes	see table 1: Ease of communicating results, transparency	Yes	see table 1: poor spatial representation, poor temporal representation, poor qualitative and quantitative forecast, low ease of modification, does not handle uncertainty, and does not support feedback loops.	not described	Not described	No		No		No		Economic or cost-benefit analysis is sometimes used to summarize the impacts, it can be helpful to combine those effects into a summary metric through a model that explicitly accounts for conflicts and tradeoffs among those criteria, including criteria not easily monetized. Several approaches for evaluating options against multiple criteria, assessing tradeoffs among those criteria, and recombini…	No	No			No		Yes	participatory research	This paper is about a collection of tools that can be used in participatory modelling - rather than about applying this tool in a co-creation project. See page 240-241 on selecting methods to inform the taxonomy.
Researcher 6	2023-01-11	10.1111/hex.13022	Analytic hierarchy process: An innovative technique for culturally tailoring evidence-based interventions to reduce health disparities	2019	Jaime A.Corvin PhD, MSPH, CPH, Associate Professor1| Isabella Chan MA, MPH, Research Associate1| Claudia X.Aguado Loi PhD, MPH, CHES, Assistant Professor2|IanDollman MPH, Research Assistant1| Junius Gonzale	Analytic hierarchy process	AHP is used to prioritize criterion, in this case programme objectives and content. The resulting prioritization ranks items within the model ratio scale where priorities or weights are derived for each objective or subobjective, allowing the researcher to select the objectives that will have the most impact and helping to guide ‘best fit’ decision-making	Analytic hierarchy processing (AHP), a technique developed by Thomas Saaty, is an approach, allowing the human drivers and key end-users to guide primary decision-making.	Unclear	ranking of items	prioritization of ranked items	unclear		No		Not described	questionnaire	not clear	Yes	The value of AHP is its flexibility and ability to be precisely customized to each individual challenge. #2.	unclear		45 participants, 15 from each key stakeholder group	Not described	Yes	this study targeted underserved Latinos living with a chronic illness and minor depression, noted in this study as individuals with chronic disease (ICDs), their family members (FMs) and the promotor as (P) who would be responsible for delivering the intervention. #3	Yes	Traditionally, AHP has been used in the field of business as a technical and managerial group decision-making process where one seeks to find the partialities of differing groups from a macro-level view. #2. the papers study employed AHP to inform the development and implementation of an EBI to enhance chronic disease self-management among underserved Latinos living with both minor depression and…	No			No	No			Yes	following data collection, participant decisions were entered directly into Expert Choice ©,a software program designed to facilitate and analyze choices through the collaborative decision-making process. #3	Unclear	not described
Researcher 2	09/12/2022	10.1108/MHSI-04-2019-0010	Appreciating collaborative service improvement – a case study on using appreciative inquiry methodology in co-production in mental health	2019	Dent, Nicholas;	Appreciative inquiry	1. Discover 2. Dream 3. Design 4. Delivery	appreciative inquiry is a really helpful tool in supporting service improvement and is particularly applicable in mental health discussions involving service users and carers.	Qualitative	free response	free response	Yes	if the trust wanted to provide assurance that it valued the experience of service users then one way would be to have a staff role where service user experience was a valued criterion, which is exactly an aspect of peer support workers role	Yes	service users: 3 days staff: 2 days	Face-to-face	Not described	facilitator	Yes	The value of collaborative service development, doing things co-productively, is now widely recognized and this paper suggests that appreciative enquiry approaches are really effective ways of working co-productively. (pg. 111)	Yes	it is also particularly helpful in engaging users of mental health services who can get blocked by the trauma of experiences of poor care(pg. 110)	32	Yes	No		Yes	The author has used AI as an improvement methodology in a number of projects within a mental health trust in Southeast England.	No			No	No			No		Yes	co-production
Researcher 1	24/02/2023	ISSN: 2331-0464(online)	Four Methods for Engaging Young Children as Environmental Education Researchers	2017	Carie Green	Art Making	1) An Art Center was constructed in the forest by placing a large board on four tree stumps for a table and stringing a line between two trees to hang finished artwork. 2) Children were invited to draw or paint about their forest experiences using the medium they preferred; some did both. 3) We invited children to describe their creation in order to ‘‘record[s] the journey of their constructions …	Art is a meaning making process; through the creation of art, children represent and interpret their own experiences.	Participatory	paper and art supplies; prompt question	artwork and recorded descriptions from the participants; Setting up opportunities for socializing through group art making encourages children to engage in discussions about what is meaningful to them, communicate shared experiences, and bounce ideas off one another;	Yes	Creating art in the forest allowed for unique interactions with forest flora and fauna that could not be had indoors; During one art center session, a group of children interacted with a caterpillar that happened across Heidi’s paper - Heidi’s (one child) empathetic response towards the caterpillar is indicative of her growing relationship with the natural world; (pg. 11).	Yes	1 hour: 11 times for a 1-hour session over a ten-week summer period (pg.8)	Face-to-face	paints and art materials; space to let the participants create their art and place to hang it when it's done; some kind of recording devise or notepaper to record the descriptions of the artwork	facilitator, participants	Yes	Setting up opportunities for socializing through group art making encourages children to engage in discussions about what is meaningful to them, communicate shared experiences, and bounce ideas off one another. In this way, the art table creates a common ground for children to express their particular interests in topics (pg. 12);	Yes	social influence might also pose limitations: children can be easily influenced by the activities of others around them and might strive to create similar artwork; a child might try to construct what they perceive the researcher wants, rather than authentically express his ideas and perceptions; some children might create artwork that seems unrelated to the environmental context. It is important,…	In this project, only around 20 children were involved in the research, as some children attended the preschool part-time.	Yes	No	The study included thirty-one 3-to-6 year old children enrolled in a University early childhood education program (pg. 8). Children - In our research, children were drawn to the Role-Playing center, curious and eager to join in the excitement (pg.15). Children: it is important to consider what type of art activities are appropriate for the skill level of children involved in research (pg. 10)	Yes	See the steps description, that's from this example	Yes	bookmaking (pg.15); a child might try to construct what they perceive the researcher wants, rather than authentically express his ideas and perceptions. One way to mitigate social influence is to include multiple methods for children to share their perspectives of their environment. This allows for triangulation of the various data sources. salient aspects of children’s experiences will emerge mu…	For young children who are still developing their fine motor skills, painting may be more inviting than drawing. In our study, we provided materials for both painting and drawing; Spill proof paint containers and non-toxic products support the common goal of consideration for and preservation of the environment.	Yes	No	Participatory and phenomenological framework		No		Yes	participatory research
Researcher 5	15/12/2022	ISSN:1750-2764	Art-based narrative interview as a dual methodological process: A participatory research method and an approach to coaching in secondary education	2016	Qing Wang	Art-based narrative interview	The interview here was defined as a collaborative and conversational flow that explored and explicated experience, negotiated meaning concerning the question raised, and co-constructed interpretation and knowledge.	A method of coaching given its flexible, dynamic and intersubjective nature in addition to a way of collecting narrative data in exploring secondary students’ learning experience	Qualitative	Responses of interviewees	Patterns and key themes extracted from data analysis	Yes	Empowers the participants to live their stories intentionally and with greater personal agency (pg. 39) and the conversations that provide trust, positive regards, and unconditional acceptance (pg. 40)	No		Face-to-face	White-board, colored pens and papers were provided for students to create their drawings. Light refreshment was also provided. All interviews were video recorded and transcribed.	Interviewer	Yes	Access and transform clients’ interior lives, and both invite the clients to the world of phenomenological knowing that is not easily put into words (pg. 40). Encourages self-directed learning, self-reflection and transformative learning (pg. 41).	No		In the study 3 students participated	No	No		Yes	Three Year 7 students (one male student and two female students) from a secondary school located in the south-west of England were invited for the art-based narrative inter- views (pg. 44 onwards).	Yes	It mentions that to conduct the interviews he used an interactive-relational (i:R) approach, encouraging the students to reflect on aspects of their past, present, and future learning (pg. 44).		No	No			No		No	not described
Researcher 2	2022-11-29	10.1093/swr/svu001	Asset Mapping as a Research Tool for Community-Based Participatory Research in Social Work	2014	Elizabeth Lightfoot, Jennifer Simmelink McCleary, Terry Lum	Asset mapping	Asset mapping is the process by which the community identifies individual, associational, institutional, economic, physical, and cultural assets. This process involves community members in defining the boundary of a community, exploring and identifying community assets, conducting an inventory of the community assets, and composing a physical and/or conceptual map of the community's assets that a…	Asset-mapping approaches to community development in the field of social work range from surveying communities to developing a list of resources (Ulrich, Soska, & Richter, 2005), to establishing international community development projects that leverage identified assets to create new interventions and close resource gaps (Ssewamala, Sperber, Zimmerman, & Karimli, 2010).	Participatory, Mixed (quantitative and qualitative)	interview, focus group, online surveys	voice recording	No		No		Not described	GIS,GPS	facilitator	Yes	In CBPR, data collected through asset mapping can have a higher validity than data from traditional methods, as all stakeholders are involved in the selection of assets to be mapped and the methods for mapping.	Yes	Asset mapping is time intensive and requires an extensive amount of training and oversight.	NR	Yes	Yes	for community use	No		Yes	interview, focus group, survey		No	No			Yes	GIS, GPS	Yes	community-based participatory research	Asset mapping fits well with social work's strengths-based approach to conducting research in low-resource communities.
Researcher 1	26/01/2023	10.1016/j.envsoft.2018.08.028	Tools and methods in participatory modeling: Selecting the right tool for the job	2018	Alexey Voinov, Karen Jenni, Steven Gray, Nagesh Kolagani, Pierre D. Glynn, Pierre Bommel, Christina Prell, Moira Zellner, Michael Paolisso, Rebecca Jordan, Eleanor Sterling, Laura Schmitt Olabisi, Philippe J. Giabbanelli, Zhanli Sun, Christophe Le Page, Sondoss Elsawah, Todd K. BenDor, Klaus Hubacek, Bethany K. Laursen, Antonie Jetter, Laura Basco-Carrera, Alison Singer, Laura Young, Jessica Brun…	Bayesian Networks	Bayesian Networks (BN) is a statistical modeling method where the model takes the form of a unidirectional network, a directed acyclic graph (DAG). Nodes represent variables in the problem, while links represent the causal relationships among these variables. Variables usually take discrete states with certain probabilities. Bayesian networks also use conditional probability tables (CPTs) to quan…	BNs can use and integrate qualitative data (e.g., the prior knowledge gained from experts or literature) and quantitative data (e.g., survey data).	Quantitative, Quantitative modeling	unclear	network map	No		No		Not described	see table 2: time, money, empirical data, and computer resources	see table 2: systems knowledge (conceptual), expert modelers, methodological expertise of stakeholders	Yes	The graphical representation makes BN intuitive and useful for communicating model assumptions, uncertainty and the complex interactions among variables, especially with non-technical stakeholder groups (p. 240). BNs also have other advantages such as: a capability to handle missing observations, potentially high accuracy for small amounts of data, and the possible support of scenario-based analy…	Yes	See table 1: poor spatial representation, poor temporal representation, not easy to communicate results, not very transparent, and does not support feedback loops.	not described	Not described	No		No		No			No	No			Unclear	It requires computer resources, but it does not mention specific software.	Yes	participatory research	This paper is about a collection of tools that can be used in participatory modelling - rather than about applying this tool in a co-creation project. See page 240-241 on selecting methods to inform the taxonomy.
Researcher 3	25/11/2022	https://www.jstor.org/stable/26268156	Evaluation of Bayesian Networks in Participatory Water Resources Management, Upper Guadiana Basin, Spain	2009	Zorrilla, P., G. Carmona, Á. De la Hera, C. Varela-Ortega, P. Martínez-Santos, J. Bromley, H. Jorgen Henriksen	Bayesian Networks	1. Definition of the system 2. Individual interviews 3. Plenary meeting 4. Evaluation meeting	BNs are best described as directed acyclic graphs which attempt to represent the main variables of a system and their quantified relationships using Bayes’ probability theory. In other words, BNs provide a probabilistic representation of the relationships between input parameters and their dependent variables.	Participatory	Stakeholder analysis	Representation of relationships in a system.	Yes	Ownership	No		Not described	Software package HUGIN Researcher 6.9,	Researchers adopted a variety of roles. These ranged from giving introductory talks to facilitation tasks and feedback collection.	Yes	BNs offer an excellent means to engage stakeholders, elicit knowledge and values, and produce outputs in various formats. pg. 4 BNs results can readily summarize information. pg. 4 BNs can be useful for focusing the dialogue on key issues. pg. 4 BNs allow the inclusion of both qualitative and quantitative knowledge. This, combined with the ability to carry out rapid updates and simulations, encou…	Yes	Time-intensive training is required to master BNs. pg. 4. BNs are not particularly well suited to dealing with dynamic systems because the computational burden required to solve probabilistic relations increases exponentially with the number of variables. pg.4 One of them, however, argued that cultural peculiarities constrained the ability of BNs to drive the process. This is because participants…	For practical reasons, the number of participants was kept as small as possible. Total number: 20 participants	Yes	No		Yes	Modeling work was conducted in the Upper Guadiana Basin in central Spain, where uncontrolled groundwater extraction is responsible for wetland degradation and conflicts between farmers, water authorities, and environmentalists. Finding adequate solutions to the problem is urgent because the implementation of the EU Water Framework Directive requires all aquatic ecosystems to be in a “good ecologi…	Yes	Group model building, also termed participatory modeling. pg. 3		Yes	Yes	Similar to the steps of the method: 1. Definition of the system 2. Individual interviews 3. Plenary meeting 4. Evaluation meeting		Yes	HUGIN Researcher 6.9	No	not described
Researcher 4	30/11/2022	10.1016/j.socscimed.2015.03.040	Visualizing harm reduction: Methodological and ethical considerations	2015	S. Switzer, A. Guta, K. de Prinse, S. Chan Carusone, and C. Strike	Blended approach: photovoice and photo-elicitation	Combination of action- and community oriented photovoice with photo-elicited interviews to respond to concerns of confidentiality and stigmatization. To keep the capacity-building element of photovoice, two group photography sessions were organized to introduce dealing with a camera and picture-taking. Participants were shown examples of images as a way to discuss implicit and explicit imagery, d…	To adapt photovoice (to enable people to record and reflect on their community's strengths and concerns, to promote critical dialogue and knowledge about important issues through large and small group discussion of photographs, and to reach policymakers) to the context of a vulnerable target group in a specialty hospital.	Participatory, Qualitative	Free response, experience	Photographs, an exhibition	Yes	Empowerment, feeling heard	unclear	whole project took one year	Face-to-face	Camera, copies of the photos, printer (?), resources to organize an exhibition	Facilitator, interviewer, someone skilled in photography	Yes	Captures complexity (pg. 3), can bridge cognitive limitations (pg. 5), fosters creativity (pg. 5), less stigmatization due to interviews instead of group discussions	Yes	For some individuals with complex health needs, the method was too advanced (pg. 7)	In this study, around 10 participants were engaged	Yes	Yes	Vulnerable target groups in which stigmatization and confidentiality might be a problem/ of high importance	Yes	People living with HIV, and some of them substance abuse in a specialty hospital were asked to engage in conversations about the hospital's recently introduced harm reduction policy via this method	Yes	In general, the article mentions arts-based methods		No	A process / model / framework is not mentioned			No		Yes	community-based participatory research	I filled in one form, because this specific example describes the blending of two methods in to one (Photovoice and Photo-elicitation), which was found to be more applicable for this specific target group than the two methods used separately.
Researcher 7	12/02/2023	10.1080/13645579.2020.1810997	Thinking through participatory action research with people with late-stage dementia: research note on mistakes, creative methods and partnerships	2020	Smith, Louisa; Phillipson, Lyn;	Body mapping	Body mapping is an arts-based method increasingly used in social science research to explore the embodied experiences of vulnerable people (Dew et al., 2018). It involves using a body outline, and adding images, symbols and words in, on and around the body to explain a person’s relationship to a particular topic.	A means for structuring the conversation	Qualitative	instructions for interviewee	themes/ topics from discussion	No		No		Face-to-face	pen, paper, body outline	interviewer	Yes	provides structure to interview (777)	No		not specified	Yes	No		Yes	people with late stage dementia (777)	No			No	No			No		Yes	participatory action research
Researcher 5	07/12/2022	10.1177/1609406919858530	“A Space Where People Get It”: A Methodological Reflection of Arts-Informed Community-Based Participatory Research With Nonbinary Youth	2019	Ellis Furman, Amandeep K. Singh, Ciann Wilson, Fil D’Alessandro, and Zev Miller	Body mapping	3 sessions and steps for each session: Session 1: Welcome and land acknowledgment, Group guidelines and tour of the space, Warm-up exercises, Outlining the body, Undoing gender, Group discussion Session 2: Symbolism and story telling, Filling in the body, Group discussion, Envisioning change, Message to others, Session 3: Independent work session, Gallery walk and group discussion.	To explore peoples’ minds and bodies	Unclear	Discussions and drawings	Drawn Body map	Yes	Participants Express themselves through creative modalities without being limited by verbal and textual data collection methods.	No	3 sessions of six hours each	Face-to-face	Does not descried	Does not describe	Yes	- Body mapping assists the examination of thoughts, feelings, emotions, and vulnerabilities (pg. 3); - Experiences of gender embodiment, dysphoria, and well-being can be difficult to describe using words, but body mapping promotes a creative process that allows participants to not only become self-reflective but also share their thoughts and experiences with others (pg. 3).	Yes	The first challenge is that arts-informed methods can feel awk- ward to participate in (pg. 9); Lack of time and funding posed interconnected challenges (pg. 9); Recruitment can represent a challenge if they are snowballing techniques (pg. 9)	10 people were involved in the study	Yes	Yes	Potentially trans and non-binary people. It is fitting to choose a method about bodies and embodiment when it comes to challenging gender conformity (pg. 3). Talking about nuances of gender embodiment, transitioning socially or medically, and the resulting thoughts and feelings can be emotionally charged and requires a flexible method for reflection (pg. 3)	Yes	Body mapping was employed in a workshop format to gather the experiences of 10 non binary youth (aged 16–25),	Yes	Individual interviews and reflective notes		No	No			No		Yes	community based participatory research
Researcher 3	02/12/2022	10.17169/fqs-9.2.386	From Fairytales to Spherecards: Towards a New Research Methodology for Improving Knowledge Productivity	2008	Anja Doornbos, Marloes van Rooij, Maaike Smit, Suzanne Verdonschot	Booklets and fairytales	1. After having done your analysis, try to find a link between this "story" and a novel story, fairytale or any kind of non-academic story. Fit the story you want to tell into this structure. 2. Once the structure is made, switch from "academic writing" to "diary writing." 3. Meaning: use everyday words, reflect upon what you're feeling while writing (or: what you saw happening with the responden…	Researchers present conclusions and practitioners and others involved find solutions for the problem they want to deal with.	Qualitative	Findings	Story or fairytale	No		No		Not described	Not described	Not described	Yes	More easily to remember. pg. 17 This form of presenting results also inspires people not to just read it as a story, but also consider it as a personal narrative. pg. 17	No		Not mentioned	Not described	No		Yes	Work context, working with professionals	No			Yes	Yes	Model: Connection cycle and stages of co-production in the learning cycles of researchers and practitioners: 1. Curiosity 2. Approach 3. Experience 4. Ideas 5. Knowledge creation 6. Knowledge productivity This method fits within Knowledge productivity.		No		Yes	co-production
Researcher 1	24/02/2023	ISSN: 2331-0464(online)	Four Methods for Engaging Young Children as Environmental Education Researchers	2017	Carie Green	Building a Model	1) we invited children to use natural materials to build models to represent their environmental experiences. 2) Children were provided with buckets to gather materials from their environment, including sticks, leaves, spruce pine, bark, moss, mushrooms and other interesting objects. 3) children shaped and glued their objects onto cardboard surfaces, creating miniature worlds to represent both re…	through building and molding, children are interpreting and constructing their own sense of place in their environments. By manipulating objects and settings through their play, children are personally making meaning of the world around them and developing environmental competencies.	Participatory	materials to build the model; the prompt for what the model is about	models built by the participants	No		Yes	1 hour: 11 times for a 1-hour session over a ten-week summer period (pg.8) allow plenty of time for children to create and construct their models. Rushing the process may lead to gaps or a disjointed understanding of children’s environmental experiences (pg. 13).	Face-to-face	all the materials needed to make the model; place to host the participants and workbench to build the model; t is also wise to arrange for enough assistance for video or audio recording children’s descriptions of their models.	Facilitators: when facilitating this method with young children, researchers may want to employ an ample number of adult or peer assistants	Yes	The primary advantage of the Building a Model method is that models constructed by children represent their particular interests in their environment; depictions provide insight to their personal interactions with the local outdoor environment, both past and present; children’s descriptions of their models provide insight into the social, cultural, geographical and familial influences of their na…	Yes	An advantage and disadvantage of the Building a Model method are that children incorporated both real and imaginary elements in their models in order to interpret their surroundings - it might also be perceived as a disadvantage in that their representations may not fully reveal the truth of their lived experiences; that it may not be suitable for especially young children who are still developin…	In this project, only around 20 children were involved in the research, as some children attended the preschool part-time.	Yes	Yes	The study included thirty-one 3-to-6 year old children enrolled in a University early childhood education program (pg. 8). Children - In our research, children were drawn to the Role-Playing center, curious and eager to join in the excitement (pg.15). Children: it is important to consider what type of art activities are appropriate for the skill level of children involved in research (pg. 10)	Yes	See the steps description, that's from this example. Bug homes, mini villages, tiger huts, tiny lakes, and rivers were among the features depicted in children’s models. Some accurately represented the local flora and fauna of their environment, while others extended their depictions to include features that were not native to their environment (e.g. tigers) (pg. 13). or instance, Sergo built his …	Yes	Bookmaking (p15); facilitating multiple methods to explore children’s experiences, as discussed earlier, provides one way to overcome this. If children repeatedly represent and tell about an experience or particular phenomenon then likely it represents a salient aspect of their environmental identity (pg.13)	Building and molding is a common feature of childhood play, whether indoors or outdoors, in formal (classrooms) or informal (forest) settings, children love to explore how ‘stuff’ fits together and what that ‘stuff’ might become; “children learn best through manipulation of materials in which they can see the effects they have on the world around them”; It is important to keep in mind the age and…	Yes	No	Participatory and phenomenological framework		No		Yes	participatory research
Researcher 1	21/02/2023	10.2501/IJMR-2013-068	The benefit of social media: Bulletin board focus groups as a tool for co-creation	2013	Sylvie E. Rolland and Guy Parmentier	Bulletin Board Focus Groups (aka Asynchronous focus groups)	1) recruitment of participants: social media allow for the creation and recruitment of panels that are by their nature different from a traditional panel that Cooke and Buckley defined as a ‘participatory panel’ or ‘research community.’ Social media integrate a multitude of forums and thematic groups that can be close to the subject of the study, notably on Facebook, and this facilitates recruitm…	It is a focus groups in asynchronous time = For example, when respondents are not required to be online at the same time. Focus group techniques allow for co-construction as they depend on the focused interactions of a group engaging in reflection on the experiences of each member of the group. Particularly BBFGs, that use ‘more creative forms of questioning in surveys’ allow for research to be c…	Mixed (quantitative and qualitative)	The moderator regularly posts a series of questions - the inputs are the participants responses to the questions.	responses to the question/prompts from the participants	unclear		Yes	from several days to several months; The duration enables an issue to be addressed cumulatively while capitalizing on participants’ earlier opinions, and those of their entourage and other group members (p. 812). The time factor allows the market researcher to explore themes more deeply, to pose supplementary questions, to request precisions if something is unclear, and to refer to previous discu…	Online	online platform (public or private) to host the BBFGs	A moderator: They must acquire the same skills as a forum moderator, adapting to the rhythm of the participants, questioning and reviving contributor participation to motivate participants, and managing the specificity of interactions in a textual virtual environment; IT support and IT skill of the participants,	Yes	(see table 1) From the point of view of respondents, asynchronous time corresponds to a behavioral trend of our postmodern period enabled by new technology: respondents want to take part when it’s convenient for them and not to suit someone else’s timing. From the point of view of practitioners, BBFGs can be rapidly created in online communities while focusing attention on a precise research subj…	Yes	(see table 1) Direct recruitment of individuals in social media poses a problem of identification of participants - internet users do not always wish to see their virtual identity linked to their real identity. It is possible that the BBFG integrates individuals who are role playing and amusing themselves by being someone else (p. 814-815). This problem of anonymity and identification is also one…	groups a number of participants (10 to 25)	Yes	Yes		Yes	In marketing applications, the BBFGs are usually private spaces managed by a research organization or a brand to encourage social interaction about a research issue, so as to gauge consumer reactions. An example is Orange, an international telecommunications operator that uses more than 30 BBFGs each year to gain user feedback on new service concepts or existing products and services so as to ide…	No		Bulletin board methodology emerged at the end of the 1990s and is becoming the most frequently used qualitative study technique. BBFGs are the leading techniques of qualitative online research, with a US corporate usage rate of almost 35%. Marketing is no longer a case of diffusing value to consumers but of co-creating value with them. The use of asynchronous focus groups in social media leads to…	No	A process / model / framework is not mentioned			Yes	The use of qualitative analysis software enables the market researcher to better manage the volume of data, and facilitates coding and interpretation because the interventions of the online focus groups are automatically registered, avoiding what would be substantial time for retranscription (p. 821).	Yes	not described
Researcher 2	10/12/2022	10.1111/jabr.12060	Developing a tailored texting preventive intervention: A card sort methodology	2017	Braciszewski, Jordan M.; Tran, Tanya B.; Moore, Roland S.; Bock, Beth C.; Tzilos, Golfo K.; Chamberlain, Patricia; Stout, Robert L.;	Card sort	A series of focus groups was conducted as the first part of a three-phase project to iteratively develop and test a preventive substance-use intervention for youth aging out of the foster care system.	The card sort technique has strong potential to evoke youth-specific intervention content that is more readily understood and accepted by target audiences	Qualitative	free response	free response	No		Yes	1 and 1.5 hours each	Face-to-face	Not described	facilitator	Yes	feedback on the researcher-created messages was positive and in line with theories the intervention is purported to target	Yes	lack of representation of the full range of stages of change (i.e., Action and Maintenance), lack of data on participant stage of change, and further detail on why participants chose their rankings	89	Yes	Yes	18–19 years old	Yes	For instance, when adult researchers strive to create an intervention for young people, disconnects may exist in critical domains, such as age, language, and perspective.	No			No	No			No		Yes	participatory research
Researcher 1	07/03/2023	10.1111/hex.13213	Innovative methods for involving people with dementia and carers in the policymaking process	2020	Fiona Keogh, Patricia Carney, and Eamon O’Shea	Carer's Assembly	It was co-produced with caregivers of people with dementia using a citizen's assembly model. Participants were recruited through three non-governmental organizations. In addition, we drew on a mailing list of carers who had expressed an interest in being involved in research studies compiled by the research center of the authors. In the recruitment process, attempts were made to include current a…	The assembly was a conscious effort to maximize the impact of these participants through a broader representation of the dementia experience. The objectives of the Carers Assembly were to formulate a list of priority actions to support family carers of people with dementia and to rank priorities for public policy identified by participants of the Assembly.	Participatory	select topics to be discussed at the assembly	Ranked topics in order of importance to the participants.	No		Yes	day-long meeting	Face-to-face	A venue including tables, pictures, and materials for drawing and recording the discussion	facilitator per table; overall facilitator; support team; filmographer; note-taker; experts to give presentations on the themes	Yes	Overall, the feedback was positive; the participants felt heard and many re-ported, and for the first time as a family carer, they felt valued and had a voice (pg.805)	No		Twenty-eight dementia caregivers prioritized four topics:	Yes	Yes	Carer's of People with Dementia	Yes	the whole article is an example	Yes	The outputs (film, illustrations, and documented priorities) from the café and the assembly were part of the materials for a policy dialogue on home care, co-organized with the Department of Health (pg.807).	Film and illustrations were used to create accessible messages for policy-makers to inform their decision making. The method is based on a citizen's assembly model.	No	A process / model / framework is not mentioned			No		Yes	co-production
Researcher 3	02/12/2022	10.17169/fqs-9.2.386	From Fairytales to Spherecards: Towards a New Research Methodology for Improving Knowledge Productivity	2008	Anja Doornbos, Marloes van Rooij, Maaike Smit, Suzanne Verdonschot	Cartoons	1. Making cartoons is a profession: invite a cartoonist and brief him on the subject of the meeting. 2. In the meeting, introduce the cartoonist to all and explain what she/he will be doing. 3. Arrange a space where the cartoons can be shown as they develop throughout the day. Make sure this place is in the same room where people work, so they can see the collection building up, and can have a lo…	Researchers and practitioners reflect upon their findings from a different perspective.	Participatory, Qualitative	Stories and ideas	Cartoons	No		No		Face-to-face	Not mentioned	Cartoonist, Facilitator	Yes	By—respectfully!—mocking those everyday details, participants can bring them into perspective again and are inspired to find refreshing perspectives on the theme as well as on how to improve the quality of communication and relations. pg. 15	No		Not mentioned	Yes	Yes	Work context, professionals	No		No			Yes	Yes	Model: Connection cycle and stages of co-production in the learning cycles of researchers and practitioners: 1. Curiosity 2. Approach 3. Experience 4. Ideas 5. Knowledge creation 6. Knowledge productivity This method fits within Ideas.		No		Yes	co-production
Researcher 3	29/11/2022	10.1016/j.actatropica.2014.0	Development of a participatory tool for the evaluation of Village Animal Health Workers in Cambodia	2014	Clementine Calba, Aurelia Ponsich, Sophorn Nam, Lucie Collineaua, Sophoan Min, Jerome Thonnat, Flavie Luce Goutard	Chaired discussion	1. Participants were then divided into four heterogeneous groups 2. Each group worked on one specific category only 3. For each function, they had to (i) identify the ideal ways of performing it, (ii) identify the relevant stakeholders to interview to check whether this related function is well performed by the VAHW (e.g. villager, village chief), and (iii) work out the questions to be asked to a…	To define evaluation criteria.	Participatory, Qualitative	Information retrieved during the first phase using Metaplan	Evaluation criteria	No		Yes	A half-day meeting was held	Face-to-face	Not described	Facilitator	No		No		12 participants	Yes	No		Yes	In countries with a lack of primary care systems, health workers are of crucial importance to improving the delivery of health and animal health services at community level. But somehow they are rarely evaluated and usually with a top–down approach. This is the case in Cambodia, where thousands of Village Animal Health Workers (VAHWs) have been rained by the government, and where no standardized …	No			Yes	Yes	The stages of the project in which a participatory approach is used are: Phase 1: Identification of VAHW functions Phase 2: Identification of evaluation criteria by VAHWs Phase 3: Complementary meeting to identify VAHW functions and evaluation criteria Phase 4: Validation and scoring of the evaluation criteria Phase 5: Implementation of the criteria grid Phase 6: Final version of the criteria grid		No		Yes	participatory evaluation
Researcher 1	25/01/2023	10.1016/j.envsoft.2018.08.028	Tools and methods in participatory modeling: Selecting the right tool for the job	2018	Alexey Voinov, Karen Jenni, Steven Gray, Nagesh Kolagani, Pierre D. Glynn, Pierre Bommel, Christina Prell, Moira Zellner, Michael Paolisso, Rebecca Jordan, Eleanor Sterling, Laura Schmitt Olabisi, Philippe J. Giabbanelli, Zhanli Sun, Christophe Le Page, Sondoss Elsawah, Todd K. BenDor, Klaus Hubacek, Bethany K. Laursen, Antonie Jetter, Laura Basco-Carrera, Alison Singer, Laura Young, Jessica Brun…	Causal loop diagram	not described	CLDs are used in system dynamics modelling to represent the key variables and relationships that are assumed to explain dynamic behavior. The emphasis in drawing a CLD is on eliciting and representing feedback loops and delays that explain the problem behavior.	Qualitative, Qualitative modeling	CLD require that groups have an agreed ontology about what variables mean and how the system works.	Arrows represent causal relationships, where relationships are indicated by direction (i.e. positive, or negative).	Yes	CLD as a tool for promoting knowledge co-production and facilitating group learning. Transparency.	No		Not described	see table 2: very cost and time friendly, you need empirical data	see table 2: modelers and stakeholders	Yes	The CLD method uses a relatively small number of conventions, making it simple to use, even for a non-technical audience (p. 237). The CLD method has been credited for its simplicity and ability to give an aggregate or strategic view of the problem structure which helps to keep focus on feedback loops rather than on details (p. 237).	Yes	It's been criticized for not adhering to fundamental principles of accumulation which could lead to ambiguous and flawed inferences about problem dynamics (p. 237). CLD require that groups have an agreed ontology about what variables mean and how the system works. Otherwise, there is a risk of producing shallow diagrams that hide both unexpected depths about given problems, and interesting insigh…	not described	Not described	No		No		Yes	CLD can be used as a standalone method for model conceptualization, without being necessarily extended to the stage of a System-Dynamics simulation model. CLD can be used with System dynamics modelling (p. 237).	The role of CLD changed from a back-end tool to communicate the output behavior from the simulation model (e.g. expository mode) to a front-end model conceptualization tool. Sedlacko et al. (2014) examined the use of CLD as a tool for promoting knowledge co-production and facilitating group learning. CLD is embedded in System Dynamics.	No	No			No		Yes	participatory research	This paper is about a collection of tools that can be used in participatory modelling - rather than about applying this tool in a co-creation project. See page 240-241 on selecting methods to inform the taxonomy.
Researcher 1	20/01/2023	10.1177/1090198111430708	Systems Thinking Tools as Applied to Community-Based Participatory Research: A Case Study	2012	Rhonda BeLue, PhD1, Chakema Carmack, PhD1, Kyle R. Myers, MS1, Laurie Weinreb-Welch, MA1, and Eugene J. Lengerich, DVM1	Causal loop diagram	1) The CLD is drawn by hand real-time on a large tablet in front of the participating members, or created using Vensim software; 2) Each connection (line with arrow) between two factors has a corresponding sign (“+” or “−”) that indicates the hypothesized causal link. A “+” sign indicate that whichever direction the input variable changes, increase/adds to or decrease/subtracts from, the output v…	Causal loop diagrams account for this possibility of feedback within a system by providing a visual representation of the most salient variables and how these variables are related to one another. CLDs include descriptions of the recognized connections with regard to the hypothesized impact of changes from one variable on another. This tool may be used as a starting point for model conceptualizat…	Qualitative, Systems Thinking; systems science tool	variables and expert knowledge about those variables and their relationship to each other	Loop diagram indicating +/- factors, as well as Rx/Bx factors.	No		No		Hybrid (both are possible)	A tablet, large piece of paper, or CLD software	A number of participants that have an expertise related to the topic to be discussed; someone to train the participants in the CLD technique	Yes	The CLD exercise enables participants to see beyond its prior emphasis and instead led to identify a wider set of intervention options (pg. 748). These systems thinking tools can be used in accordance with the guiding principles of CBPR (pg.748). If used correctly, CLD can help inform recreation of a logic model based on newly decided intervention components (pg. 748).	Yes	Other links between variables could also be hypothesized and created. More intermediary variables are necessary to explain the connection between variables. The hypothesized variables and links were not exhausted within the set bounds. These errors are likely due to several factors, including that participants had inadequate training to conduct such an exercise and that CLDs can represent a set o…	Not described	Not described	No		Yes	Researchers are increasingly using CLDs in the public health realm and other related fields in scenarios, such as customs policies (Cavana & Mares, 2004), to examine the effects of neighborhood greenspace, programs on mental health, evaluations of disability demonstration programs, education reform, emergency department usage, and explanations of feedback in relation to public health policy (pg. …	Yes	Systems thinking concepts and tools are not a replacement but a complements of other tools that focus on linear relationships (pg. 748). Simulation modeling = Causal loop diagrams may provide an initial basis for simulation modeling in which a variety of futures can be explored and leverage points can be more accurately identified (pg.749).	CLDs were developed within the industrial science movement of the 1960s when scientists began to argue for a shift in how organizational cause-and-effect relationships were perceived. Forrester (1968) recognized that within the system of an organization, treating decisions and their outcomes as simply linear relationships (referred to by Forrester as open-loop assumptions where variables are cons…	No	No			Yes	Vensim software (pg. 748)	Yes	community-based participatory research
Researcher 4	2022-12-02	10.3390/ijerph17103457	Community Group Model Building as a Method for Engaging Participants and Mobilising Action in Public Health	2020	Sarah Gerritsen, Sophia Harré, David Rees, Ana Renker-Darby, Ann E. Bartos, Wilma E. Waterlander and Boyd Swinburn	Causal loop diagram	Simple feedback loops were developed out of the participants’ causes and consequences tables (see other form) The research team created a collective CLD, and afterwards participants were asked to critique on that one by addition, deletion or modification. Then, potential interventions were explored to the barriers identified in the CLDs. Potential actions were written on post it notes and placed …	To highlight the dynamic nature of an issue and the presence of feedback in systems, i.e., provide participants with an understanding of why feedback is important in a system.	Qualitative, Participatory	data from other methods like the cognitive mapping (see other form)	Intervention targets, identifying specific actions	unclear		Yes	One evening-workshop, exact length unclear	Face-to-face	post its, paper, pens	facilitator	Yes	elicited personal stories, "stories, struggles" (pg. 7)	unclear	participants have to learn rules and syntax associated with the tool (pg. 9)	3-5	Yes	Yes	Public health contexts (see other forms)	Yes	Method was used in a study with members of a multicultural, low-income community to explore declining fruit and vegetable intake in children	Yes	Graphs over time and cognitive mapping (to bridge); Group model building (graphs over time, cognitive mapping, causal loop diagrams)		Yes	A process / model / framework is not mentioned			No		Yes	community based participatory research
Researcher 4	28/11/2022	10.1186/s40900-018-0134-y	A lung cancer research agenda that reflects the diverse perspectives of community stakeholders: process and outcomes of the SEED method	2019	Carlin L. Rafie, Emily B. Zimmerman, Dawn E. Moser, Sarah Cook and Fatemeh Zarghami	Causal models	First, training on causal model development was received. Then, a brainstorming process was done, depicting factors and outcomes of a specific topic, and their relationships. Causal pathways between different factors are established. In group discussions, the final causal models are depicted. Models are compared across different groups. From these models, research questions can be derived. To gen…	The aim is to develop health research questions that reflect priorities of patients, clinicians, and other community stakeholders.	Participatory, Qualitative	free response during brainstorm sessions	Expected output are health research questions	Yes	positive group dynamics	Yes	Three meetings of 180 minutes each	Face-to-face	Not clear whether models were created using pen and paper or an online tool.	facilitator, several stakeholders	Yes	pg. 5-9: Diverse research agenda can be generated due to involvement of several stakeholders, it can involve stakeholders without any research-experience, research questions can be generated on a wide range of issues related to a health topic, equitable engagement	Yes	pg. 10: Process length and time commitment	Causal models were created in three topic groups (n = 7, n = 8, n = 6)	Yes	No		Yes	In this example, causal modelling was used to formulate research questions around lung cancer with three topic groups: lung cancer patients and caregivers, non-physician clinical care providers, access influencers	No		Embedded in the SEEDS framework	Yes	Yes	1: Identify and engage, 2: consult, 3: conceptualize, 4: generate questions, 5: prioritize questions, 6: finalize and disseminate		No		Yes	community-based participatory research
Researcher 7	07/02/2023	10.1177/0743558418822334	Assessing assets among street-connected youth: New angles with participatory methods in Tanzania	2019	Johnson, Laura R.; Drescher, Christopher F.; Assenga, Sophia H.; Marsh, Rachel J.;	Challenge lists and asset cards	To elicit youths’ ideas about challenges, we used a relay-race game in which two teams raced to write challenges on a board during a timed (i.e., 3 minutes) period. This activity engages youth physically and encourages teamwork rapidly while also keeping their attention on the task and minimizing the role of researchers. Group-selected team leaders explain the challenge (e.g., rationale, examples…	Identifying needs/ issues amongst target group.	Participatory, Qualitative	topic guide	common challenges and possible solutions	Yes	maintains target group engagement	unclear		Face-to-face	whiteboard, marker, cards	facilitator	Yes	maintains engagement amongst target group	No		not specified	Yes	Yes	children (627)	Yes	identifying facilitating factors/ strengths amongst street-connected adolescents	No			No	No			No		Yes	participatory research
Researcher 1	20/03/2023	10.1177/193758671400700204	Rehabilitation Centers in Change: Participatory Methods for Managing Redesign and Renovation	2014	Marjaana Lahtinen, Suvi Nenonen, Heidi Rasila, Jouni Lehtelä, Virpi Ruohomäki, and Kari Reijula	Change survey	The change survey was first launched at an early stage of the change process. It was directed toward all of the personnel. The change goals were described at the beginning of the survey and the participants were asked to evaluate them from their own viewpoint (see example on p.65). The survey inquired about the participants’ opinion of the clarity of both the change goals, the planning and implem…	monitors the critical elements of the change process model and work engagement. It helps the management of the organization plan the change process, follow up the process, and evaluate the effects. The change survey offers the personnel an opportunity to express their opinions about the change and to suggest targets for development.	Qualitative	preset questions (See table 3 for the full survey).	responses to the survey questions / completed surveys	No		No		Face-to-face	survey and a way to complete the survey (on paper or online).	interviewer and interviewee	Yes	See table 4: Easily and quickly provides a good picture of the work community’s emotional atmosphere and attitudes towards the change in the various phases of the change process; Yields concrete proposals for improvement and respondents’ own suggestions of measures that would facilitate the change process; The management felt that feedback workshops were supportive and helped them react to the si…	Yes	See table 4: In order to steer the change process effectively, the survey should be launched several times during the process, which may cause answering fatigue among the personnel	1 at a time	Yes	Yes	The paper is an example: methods applied in rehabilitation centers in Finland. This study is part of the 4-year “Developing Processes and Facility Planning of Rehabilitation Centers” project, which was carried out by the Finnish Institute of Occupational Health and Aalto University.	Yes	This study is part of the 4-year “Developing Processes and Facility Planning of Rehabilitation Centers” project, which was carried out by the Finnish Institute of Occupational Health and Aalto University.	No			Yes	Yes	Change process model	See table 1 for the steps	No		Yes	participatory research
Researcher 2	02/12/2022	10.1002/1099-162X(200002)20:1<43::AID-PAD110>3.0.CO;2-R	The role of the state in enabling private sector development: an assessment methodology	2000	Leurs, Robert;	Checklists	A framework checklist was developed consisting of three headings, namely the policy environment, the support agency environment and the firm environment.	The entrepreneurs visited were asked to flesh out the issues for discussion under each of these three headings themselves.	Qualitative	namely the policy environment, the support agency environment and the firm environment	free response	No		No		Face-to-face	sheets of paper	facilitator	Yes	Participants found it easier to relate to this approach, The exercise of ranking was appreciated by most on the grounds that it made them think about the issues more deeply(pg. 48) The approach worked very well for the policy and the firm frameworks (pg. 51)	Yes	The method worked less well for the agency environment (pg. 51) Participants were guided by the project team members about which issues they might wish to explore further.(pg. 53) A top down sequence was usually adopted in the application of the checklists	31	Yes	No		No		Yes	Venn diagramming and master charting	NA	Yes	Yes	Introductions: ^sharing individual understanding of the project objectives and design ^sharing individual understanding of roles ^sharing individual expectations of the workshop ^sharing ideas about the workshop content and process ^illustration and discussion of possible methods to use ^discussion of what might go wrong and what might be done if so ^brainstorming a framework for the analysis of …		No		Yes	participatory research
Researcher 5	2022-11-30	10.1016/j.healthpol.2006.09.010	Evaluation of two methods of deliberative participation of older people in food-policy development	2007	Lada Timotijevica, Monique Maria Raats	Citizens' Jury	1. An overall introduction of the topic was followed by witness presentations (i.e. experts providing their perspective on the topic) and the jury’s questions. 2. Followed by small group discussions and an all juror session in which presentations summarizing the small group discussions were followed by an overall group discussion. 3. Summary voting: identify three things that most urgently need t…	A way to bring together citizens to learn about, discuss and give their views on an issue.	Mixed (quantitative and qualitative)	Data resulting from discussions groups and final set list of recommendations	List of recommendations	No		Yes	The citizens’ jury took place over a period of 2.5 days.	Face-to-face	Does not mention	Does not mention	Yes	Include "hard-to-reach" residents in decision-making	Yes	Citizens’ juries might be too expensive and time-consuming (pg. 17)	Advises between 12 - 20.	Not described	No		Yes		Yes	It's used in close combination with the citizens' workshop (extracted previously)	Not sure about level of participation. I would say to a certain extent it is shared decision-making but I don't feel comfortable adding it as "Delegated Power" or "Partnership" as per Arnstein's definition as I am unsure what happens next with the list of developed recommendations.	Yes	Yes	They are evaluating the characteristics of the process and of the outcome. Characteristics of the process: representation, independence, trustworthiness, clarity and transparency, credibility, access to resources, group dynamics, Efficacy of the process, Fairness, Characteristics of the outcome: personal change, group identification, task-related outcomes, satisfaction.		No		Yes	Public participation
Researcher 3	25/11/2022	10.1016/j.eiar.2009.05.004	Health impact assessment in planning: Development of the design for health HIA tools	2010	Ann Forsyth, Carissa Schively Slotterback, Kevin J. Krizek	Plan Review Checklists	The plan checklists include a total of 10 pages of questions arranged by typical plan elements (e.g. land use, transportation) that can provoke discussions and reflection among planning staff, public officials, and the wider public.	Evaluate the content of local comprehensive plan elements.	Mixed (quantitative and qualitative)	Thoughts about the elements or sections of a typical comprehensive plan	Reflections on the tool used	Yes	Provoke discussions and reflection	No		Not described	Not specified	Not specified	No		Yes	Building on the initial testing and refinement, there is a need for additional testing for reliability and validity. While other HIA and impact assessment tools discussed here have not been formally tested in this manner, and the rapid assessment is not amenable to such testing, the use and outcomes of the other objective tools could be evaluated in a broader range of contexts. Specific future ta…	Not described	Not described	unclear		Yes	Reviewing tool formats pg. 47	Yes	A short audit tool, Rapid HIA, Threshold Analysis. pg.43		No	No			No		No	not described
Researcher 5	2022-11-30	10.1016/j.healthpol.2006.09.010	Evaluation of two methods of deliberative participation of older people in food-policy development	2006	Lada Timotijevica, Monique Maria Raats	Citizens' workshop	1. The question to pose to the citizens' workshop and jury was deliberated among stakeholders: the commissioner, the Advisory Board, and the organizers. 2. the question was divided into different areas relevant to the experience of participants. 3. A session in which the purpose of the event and the topics were introduced Each topic was dealt within three stages: 1. The participants divided into …	To bring together citizens to learn about, discuss and give their views on an issue.	Mixed (quantitative and qualitative)	Free responses in groups (with pre-set themes and related questions)	Data coming out the deliberation and discussions	No	- The conclusions from both seem to suggest that deliberation strengthened the participants’ initial position vis-a-vis most stakeholders; - The participants felt a part of the group, and overall, majority reported that their sense of connection to the group increased following the event	Yes	6 hours	Face-to-face	Does not mention	Facilitator	Yes	Most participants in both the workshop and the jury felt that the participants were independent of either the organizer or the commissioner; The participants within both the jury and the workshop felt that the organizer was trustworthy; The clarity of the task was judged positively by both groups; Access to resources was judged as satisfactory; Most people within both the jury and the workshop fe…	Yes	- Participants within both the workshop and the jury did not think that the event captured a representative group of older people	The paper suggests 12 - 20	Yes	No		Yes		Yes	It links the citizens' workshop closely to the citizens' jury	I don't know level of participation because not sure what happened next in terms of decision-making	Yes	Yes	They are evaluating the characteristics of the process and of the outcome. Characteristics of the process: representation, independence, trustworthiness, clarity and transparency, credibility, access to resources, group dynamics, Efficacy of the process, Fairness, Characteristics of the outcome: personal change, group identification, task-related outcomes, satisfaction.		No		Yes	Public participation
Researcher 3	25/11/2022	10.1016/j.eiar.2009.05.004	Health impact assessment in planning: Development of the design for health HIA tools	2010	Ann Forsyth, Carissa Schively Slotterback, Kevin J. Krizek	Short audit tool: the Preliminary Checklist	The Preliminary Checklist asks two sets of questions, one set on each side of the two-sided sheet. The first page includes seven questions intended to screen a project, plan, or policy in terms whether it is significant enough to assess and whether additional analysis is needed, questions adapted from the models above: geographic extent, reversibility, population or workforce increase, cumulative…	To help determine the need for additional assessment with one or more of the other tools, depending on the local context.	Participatory, Quantitative	Review of similar tool formats	Each side of the checklist contains questions which are scored zero to two; higher scores suggest more of an impact and are indicative of possible “unhealthy planning.” If the score is high enough, a more elaborate HIA is suggested.	Yes	Knowledge building and provoke discussion among participants	No		Online	Computer	None	No		No		Not specified	Not described	unclear		Yes	To assess whether a project or plan is significant enough in size and scope and has enough potential health effects to warrant more analysis. It also has some scoping dimensions to help identify issues or problems for further analysis. pg. 44	Yes	Rapid HIA, Threshold Analysis, Plan Review Checklists. pg. 43		Yes	No			No		No	not described
Researcher 5	08/12/2022	10.1007/s11205-021-02831-3	Participatory Budgeting as a Method for Improving Public Spaces in Major Polish Cities	2021	A. Szczepańska, M. Zagroba, K. Pietrzyk	Civic budgeting	By participating in a CB process, residents decide in a poll how to spend a part of the annual municipal budget; The projects selected by public voting as part of the participatory budget are then included in a municipality’s budget resolution.	Aims to involve local communities in deciding how a defined portion of public resources should be allocated by means of a democratic debate.	Participatory	Voting preferences	Ranking and list of voted projects	Yes	Mentions that if fosters civic engagement and dialogue	No		Hybrid (both are possible)	Not described	Not described	Yes	It promotes collaborative decision-making (pg. 4); Opens a civil dialogue (pg. 4); Claimed to be an effective instrument for promoting civic activism, and it is an educational tool that shapes awareness, supports citizen engagement in local matters, and boosts citizenship (pg. 4).	Yes	The evaluation of the submitted proposals may be problematic because the ranking methods do no employ quantitative assessment criteria (pg. 4). Mistrust might be the challenge of this method: the implementation of a participatory budget may be opposed by the councilors themselves in fear of having their authority undermined and being sidelined in the decision-making process (pg. 4); The role of N…	A specific formula to calculate the minimum sample size is reported (can't paste here) but including factors such as minimum sample size, estimated fraction size (default value of 50%), statistical significance, calculated using the cumulative distribution function of the normal distribution (95%), size of the general population for a finite population (number of inhabitants), and maximum error o…	Not described	No		Yes	It describes the ranking of civic-oriented cities and the ranking of space-related projects in the largest Polish cities (pg. 1)	No			No	No			No		Yes	not described	Civic participation
Researcher 4	29/11/2022	none	Reflective practice as a research method for co-creating curriculum with international partner organisations	2018	Rebecca H. Bilous, Laura Ann Hammersley and Kate Lloyd	Co-created lunch: reflective practice	Cooking together and sharing food preparation techniques and the stories behind the recipes.	Exchange of cultural knowledge	Participatory, Qualitative	I find this a hard one. I would also say cultural knowledge, but also food ingredients...	a dish, but I guess the output is rather also related to team building and building of relationships, might, moreover, lead to reduced stereotypes and more bonding (maybe far fetched)	Yes	most outputs are intangible, as relationship building and building of trust	unclear	Probably as long as it takes to cook and eat, although this can vary as well	Face-to-face	cooking utensils and a kitchen	facilitator, several people who know and enjoy to cook	Yes	relationship building, being able to eat	No		unclear	Yes	No		Yes	Was used in work-integrated learning as well	No			No	A process / model / framework is not mentioned			No		Yes	participatory research
Researcher 4	29/11/2022	https://ro.uow.edu.au/sspapers/4203	Reflective practice as a research method for co-creating curriculum with international partner organisations	2018	Rebecca H. Bilous, Laura Ann Hammersley, and Kate Lloyd	Co-created river	Participants were first asked to record on red and yellow sticky notes their challenges (red) and successes (yellow). These were placed in chronological order on a long piece of paper on the workshop space floor, with participants given the opportunity to read and respond to each other's notes. This river drawing was analyzed by the team many weeks later	To understand the co-creation process from diverse viewpoints (a bit like a process evaluation)	Participatory, Qualitative	free response, discussion, imagination, experience of the co-creation process	Drawing	Yes	relationship building	Yes	In this example, the co-created river was created during one day, next to other activities that took place	Face-to-face	art materials, sticky notes, paper	facilitator, a lot of different stakeholders to get different viewpoints	Yes	depth of reflection that is not possible through writing or speech, opportunity to provide critical and genuine feedback on the process, enabled expression over time, does not have to include language (p 9/10)	No		unclear	Yes	Yes	Again the work-integrated learning context, organizations, community workers, but can also be applied with students (pg. 3)	Yes	The method was used with international community based organizations from seven different countries	No			No	A process / model / framework is not mentioned			No		Yes	participatory research	Part of reflective practice
Researcher 3	25/11/2022	10.1108/ILS-09-2019-0093	Co-designing tools for workplace learning	2020	Sebastian Maximilian Dennerlein, Vladimir Tomberg, Tamsin Treasure-Jones, Dieter Theiler, Stefanie Lindstaedt and Tobias Ley	Co-design by Appropriation of Affordances	Co-design by Appropriation of Affordances (Co-DAA) foresees a scheme of iteration, in which insights of a finished iteration, trigger the next iteration. This constitutes one build-and-evaluate loop and consists of four steps: 1. Infer hypotheses: Derive hypotheses about domain, theory and/or design for the unresolved research questions. 2. (Re-)Design and implementation: Make design decisions to…	Iteratively co-designing cognitive tools for workplace learning. Co-DAA includes a practical approach to the inquiry into domain, theory and design by iterative prototyping. It introduces the concept of affordances into the build-and-evaluate loops to study and enhance tool appropriation. The insights gained via the appropriation of affordances in the evaluate-part of the loop determine the hypot…	Participatory, Qualitative	Contextual inquiry and concept creation.	Cognitive tools for workplace learning	Yes	Help to build trust and ownership with our participants.	Yes	18 month case study	Not described	Post-it(s), corkboard, imaginary tool, paper, paper icons representing the collected bits of experiences, Evernote, timeline	I assume a facilitator and someone who creates the online prototype. However, this is not mentioned in the article.	Yes	An iterative long-term approach allows to stay in content exchange with stakeholders. Building ownership and trust. Trust and ownership building is critical for professional’s motivation in co-designing cognitive tools in less controlled workplace settings and in developing the openness for changes in practices that technology adoption entails. The co-design study turned into a learning journey.	Yes	- Lacks methods to systematically establish traceability and validation. - One case for workplace learning. - Additional demands on schedules professionals.	A total of 40 health-care professionals from several GP practices were included in the domain inquiry. During the co-design phase (Figure 4) and relied upon 11 health-care staff members with clinical, administrative and management roles from 2 GP practices as part of the DBR team: 2 GPs, 6 nurses, 2 assistants and 1 manager.	Not described	Yes	Working population	Yes	For the design and adoption of technology in the workplace.	Yes	Think aloud method (pg. 190)		Yes	Yes	1. Contextual inquiry 2. In-depth inquiry into the design and theory 3. Design concept 4. Co-design iterations		Yes	Evernote (first mentioned pg. 188)	Yes	co-design
Researcher 1	25/01/2023	10.1016/j.envsoft.2018.08.028	Tools and methods in participatory modeling: Selecting the right tool for the job	2018	Alexey Voinov, Karen Jenni, Steven Gray, Nagesh Kolagani, Pierre D. Glynn, Pierre Bommel, Christina Prell, Moira Zellner, Michael Paolisso, Rebecca Jordan, Eleanor Sterling, Laura Schmitt Olabisi, Philippe J. Giabbanelli, Zhanli Sun, Christophe Le Page, Sondoss Elsawah, Todd K. BenDor, Klaus Hubacek, Bethany K. Laursen, Antonie Jetter, Laura Basco-Carrera, Alison Singer, Laura Young, Jessica Brun…	Cognitive mapping (aka concept mapping)	not described	to create a graphical representations of organized knowledge that visually illustrate the relationships between elements within a knowledge domain.	Qualitative, qualitative modeling methods	Set of concepts/knowledge	Concept maps are graphical representations of organized knowledge that visually illustrate the relationships between elements within acknowledge domain. A concept map results in a network, where concepts (nodes) are connected through directed links (edges). These links are labeled to indicate semantic or otherwise meaningful relationships (e.g.,“are”,“in”,“includes”). These labels allow one to lo…	Yes	Transparency	No		Not described	see table 2: very cost and time friendly, you need empirical data	see table 2: modelers and stakeholders	Yes	See table 1 and 2: Transparency, ease of modification, feedback loops are supported	Yes	See table 1 and 2: low level of spatial representation, temporal representation (dynamic), qualitative forecast, quantitative forecast, or handling uncertainty.	not described	Not described	No		No		Unclear	Several other mapping approaches are related to concept maps. 1) A cognitive map usually represents an individual's knowledge or beliefs about a particular issue or system of interest, whereas a concept map represents the perspectives of several individuals who worked together to identify key concepts, link them, and decide on the most appropriate labels describing the nature of each link (p. 237…	The argument for representing knowledge with concept maps emerges from constructivist psychology, which postulates that individuals actively construct knowledge by creating mental systems which serve to catalogue, interpret and assign meaning to environmental stimuli and experiences. Knowledge “constructed” in this manner forms the foundation of an individual's organized understanding of the work…	No	No			No		Yes	participatory research	This paper is about a collection of tools that can be used in participatory modelling - rather than about applying this tool in a co-creation project. See page 240-241 on selecting methods to inform the taxonomy.
Researcher 4	2022-12-02	10.3390/ijerph17103457	Community Group Model Building as a Method for Engaging Participants and Mobilising Action in Public Health	2020	Sarah Gerritsen, Sophia Harré, David Rees, Ana Renker-Darby, Ann E. Bartos, Wilma E. Waterlander and Boyd Swinburn	Cognitive mapping (aka concept mapping)	Cognitive mapping is a visual tool that teases out participants’ understanding of the causes of an issue, exploring their causal reasoning. Cognitive mapping also elicits an understanding of why the issue is important to them by mapping out their perspectives of the consequences of addressing the issue, successfully or not. Cognitive mapping involved the completion of a cause and consequence temp…	Explore causes and consequences of a problem, foster causal reasoning.	Participatory, Qualitative	free response	The template with causes and consequences	Yes	shared understanding	unclear	Duration of one evening workshop, but exact length is unclear	Face-to-face	the template with causes and consequences	facilitator	Yes	developing a shared understanding (pg. 7)	unclear		"3-5 participants per table"	Yes	unclear	See other form, public health context	Yes	Method was used in a study with members of a multicultural, low-income community to explore declining fruit and vegetable intake in children (pg. 1)	Yes	See other forms (graphs over time and causal loop diagrams); Group model building (1: graphs over time, 2: cognitive mapping, 3: causal loop modelling)		Yes	Yes			No		Yes	participatory research
Researcher 4	29/11/2022	10.1017/cha.2018.45	Understanding Children’s Resources in the Context of Family Violence through a Collaborative Songwriting Method	2018	Rebecca Fairchild and Katrina Skewes McFerran	Collaborative Songwriting	Typical songwriting process in music therapy practice: Brainstorming on a theme, choosing the main ideas, developing song lyrics, creating melodies, beats, and harmonies and ultimately recording or performing the song. In this research context: Brainstorming becomes a form of data generation, choosing the main ideas and developing the song lyrics involves collaborative analysis, and creating the …	To explore resources (get a broader understanding of experiences of children who experienced family violence), follows music therapy (certain therapeutic aims might be included in this example).	Participatory, Qualitative	free response from brainstorm, lived experience	A song	Yes	Page 10: empowerment, feeling heard	Yes	1 session, between 50 and 120 minutes	Face-to-face	Large pieces of paper for brainstorm, instruments (guitar), I pad apps like Garage Band, recorder	Someone who is experienced with music and songwriting	Yes	Expression of experiences in a different way, feeling heard, therapeutic effects (pg.'s 10/11)	Yes	Children were shy in the beginning, have to be encouraged, therefore time- and resource dependent (pg. 9)	In this example, 10 children took part as co-researchers	Yes	Yes	In general, songwriting or music therapy is often used in therapeutic settings	Yes	In this case, collaborative songwriting is applied with children who experience family violence	Yes			No	A process / model / framework is not mentioned			Yes	Possibly I pad applications like Garage Band	Yes	participatory research	Participatory arts-based research
Researcher 5	24/03/2023	10.1111/hex.12598	Material practices for meaningful engagement: An analysis of participatory learning and action research techniques for data generation and analysis in a health research partnership	2017	Mary O’Reilly-de Brún, Tomas de Brún, Catherine A. O’Donnell, Maria Papadakaki, Aristoula Saridaki, Christos Lionis, Nicola Burns, Chris Dowrick, Katja Gravenhorst, Wolfgang Spiegel , Chris Van Weel, Evelyn Van Weel-Baumgarten, Maria Van den Muijsenbergh, Anne MacFarlane	Commentary Charts	1. Stakeholders record key data on Post-It notes about the issue of interest. 2. The Post-Its are assigned to the relevant category on the chart 3. Researchers and stakeholders consider and discuss the emerging and completed Commentary Chart. 4. Researchers and stakeholders continue the co-analysis with a visual-verbal-tangible process of “interviewing” the chart. The emphasis is on looking at th…	For stakeholders to exchange differential knowledge, expertise and perspectives.	Participatory	Issues of interest	A list of themes	Yes	meaningful engagement in a “safe space”: active inclusion, collegiality, collaboration.	No		Face-to-face	post-its, paper	Does not mention	Yes	Meaningful engagement in “safe space”; Enhanced learning; Enhanced learning generated new understandings; Democracy-in-action; Power, ownership; Sustained engagement (All on pg. 166).	Yes	“Slow, too labor-intensive." Useful meeting, the presentation can be done faster. Learning-full, but I felt a little like an outsider not involved in daily practice Nice! Maybe without migrant participants, there might be more space for interaction (pg. 167)	16	Not described	No		Yes	The method is being used to facilitate exposure to each other’s perspectives about the GTIs and contributed to positive experiences of enhanced learning (pg. 165).	Yes	The Direct Ranking		No	A process / model / framework is not mentioned			No		Yes	participatory research	Participatory learning and action
Researcher 7	21/12/2022	10.1371/journal.pone.0125969	Two methods for engaging with the community in setting priorities for child health research: who engages?	2015	Rikkers, Wavne; Boterhoven de Haan, Katrina; Lawrence, David; McKenzie, Anne; Hancock, Kirsten; Haines, Hayley; Christensen, Daniel; Zubrick, Stephen R.;	Community conversation	General method: Developed in collaboration with the Consumer and Community Advisory Council [29], these forums are similar in nature to the public deliberation process adopted in other countries [30,31], although they differ in that all opinions are collected and valued, that is, there is little deliberative work done to determine one or the right answer or decision. Involving one-off meetings be…	This type of phenomenological approach is useful for researchers to gain perspectives into research topics and into ideas for further research that might not otherwise be apparent from data analysis alone or considered by researchers, clinicians, funding bodies or government agencies.	Qualitative	topic guide	priority areas, action points to address	No		No		Face-to-face	room configured for people to break out into smaller groups	facilitator	Yes	taps into local/ community knowledge	Yes	not suited to broad topic of inquiry	20 to 40	Yes	No		Yes	human capability expansion and public health research areas	No			No	A process / model / framework is not mentioned			No		Yes	community partnership in research
Researcher 7	20/12/2022	10.1177/2059799120987772	Interacting with place and mapping community needs to context: Comparing and triangulating multiple geospatial-qualitative methods using the Focus–Expand–Compare approach	2021	Aw, Su; Koh, Gerald C. H.; Oh, Yeon Ju; Wong, Mee Lian; Vrijhoef, Hubertus J. M.; Harding, Susana C.; Geronimo, Mary Ann B.; Hildon, Zoe J. -l;	Community focus group discussion	Discussion about place: happens in an outdoor or indoor neighborhood setting, anchored on pre-set topics, yet open to interaction and passing members in-situ	Provide physical/place cues during discussions.	Qualitative	focus group topic guide	topics/ themes of discussion	Yes	facilitate recall	No		Face-to-face	topic guide	facilitator	Yes	Most effective: to provide quick community overviews or feedback (e.g. using pre-planned activities adopted from Participatory Learning for Action) in organic neighbor-hood settings (pg. 4)	Yes	Nevertheless, we encountered several technical issues when using each method which required different mitigating strategies. For example, in CFGD and walking through spaces, we occasionally had to deal with collecting data in noisy places, especially if we were walking through a busier place in the neighborhood, or conducting the CFGD in open places with existing events held nearby. Consequently,…	6-12	Yes	No		Yes	exploring person–place interactions among the community of older adults living in a neighborhood of Singapore for a neighborhood assessment	No			Yes	Yes	Focus–Expand–Compare (pg. 6)		No		Yes	interactive participatory learning
Researcher 5	09/12/2022	10.1007/s10900-010-9254-5	Disease Maps as Context for Community Mapping: A Methodological Approach for Linking Confidential Health Information with Local Geographical Knowledge for Community Health Research	2010	Kirsten M. M. Beyer, Sara Comstock, Renea Seagren	Community mapping	First, a predefined set of maps (in this case maps of colorectal cancer) were imported into an open-source GIS application, which would then provide the context for community mapping; Through community mapping, subjects were involved in exploring, interpreting and annotating statewide the maps.	Encouraging community participation and including local knowledge in community health investigations.	Mixed (quantitative and qualitative)	Data collected at focus groups and interviews	Map with community-generated point locations	No		No		Face-to-face	Does not describe	Facilitator, interviewer	Yes	To stimulate action: As residents discuss the problems they experience in their neighborhoods and view data depicting these concerns in the form of maps, they become motivated to seek solutions (pg. 3); Useful in generating hypotheses and theorizing mechanisms by which community context influences health (pg. 3).	No	First, the use of Google EarthTM mapping service as a forum for data exploration forces a base conception of space on participant (pg. 8);	60 engaged in the exercise	Yes	No		Yes	Participatory community mapping exercise was used with participants from a rural Iowa town to map colorectal cancer in Iowa	Yes	The Geographic Information Systems (GIS),		No	No			Yes	Google EarthTM mapping service	Yes	community-based participatory research
Researcher 5	30.11.2022	10.1016/j.evalprogplan.2018.09.008	Understanding the functionality of housing-related support services through mapping methods and dialogue	2018	Sarah L. Canhama, Mei Lan Fangb, Lupin Battersbyc, Mineko Wada	Community mapping	1. Participants recruitment; 2. Workshops; Workshop steps: 2a. Project introduction and presentation; 2b. Small group introductions; 2c. Case discussion activity; 2d. Community mapping activity; 2e. Lunch break; 2f. "Magic wand" activity: the magic wand metaphor was used to release participants from having to generate ideas that are feasible: "if you had a magic want, what services would you add …	Understanding how the system of housing-related supports functions.	Qualitative	Free responses	Free responses	Yes	- Provided a forum for social participation and engagement	Yes	13 workshops (of 4-hour each) over 4 months	Face-to-face	Tables, audio recorder, post-its, flip chart, catering, venue rent	Facilitator, researcher, note-taker	Yes	Understanding the functionality of house-related support services; Identify services needs and gaps of specific populations of interest; The workshops allow for more in-depth and nuances information that over interviews or focus groups.	No	It only refers to challenges encountered by the project itself (rather than the general method).	Doesn't say - here 215 participated	Yes	No		Yes	As previously mentioned the paper in itself is the example :D	No			No	No			No		Yes	community-based participatory research
Researcher 1	21/02/2023	10.1177/1476750305058487	Community mapping as a research tool with youth	2005	Jackie Amsden and Rob VanWynsberghe	Community mapping	Defined as groups coming together to draw, mold, write, or express through any other means some aspect of local knowledge and experience (p. 360). 1) It starts with a blank slate—or piece of paper. Community mapping needs to begin at a place of trust. 2) Deciding what questions would be mapped entailed a lot of discussion and reflection. The group was conscious of the need to begin with a broad e…	Community mapping is a data collection and communication tool that has been applied to many different places and peoples. A visual and relational data-gathering technique that can be used to document not just geographical, but also other forms of abstract data. Maps are a tool for young people to share their stories; stories about themselves and where they live.	Participatory	input from the participants depending on the calling question	The final products, maps, offer a rich and layered description of the map-makers’ perspective of the local environment: ‘maps represent the relationships between spatial/physical elements, cultural values and abstract ideas.’ These snapshots act to raise awareness of local problems and the assets available to address them (p. 361).	Yes	The process also encourages collaboration and sharing amongst participants. Mapping supports dialogue and relationship building. Maps are therefore able to capture emotional and other abstract connections experienced by the mapmaker (p. 361).	No		Not described	blank paper; paper; place or platform to perform the community mapping	facilitator, participants	Yes	Community mapping can successfully engage youth, not just as participants, but as facilitators of research (abstract). Begins from the openness and inclusiveness of the mapmaking process,	Yes	The major challenges faced in the process were in determining how to represent and act upon the findings of the mapping process (abstract). By giving participants complete decision-making authority, the coding process was much more complicated and ‘messier’ (p. 365); Determining how to define the meaning of the words and images on the maps (p. 365); The assumptions of the youth themselves: Althou…	not described	Yes	Yes	Community mapping proved to be an inclusive and appropriate tool to engage youth perspective. Based on the success of this tool as a fun and accessible story telling tool, the group decided community mapping would be a youth-friendly data-gathering tool. youth leadership group; lesbian, gay, bisexual, transgender, and questioning youth; youth affected by violence; young people need to be provided…	Yes	Carried out a participatory evaluation of health clinics by mapping out criteria for evaluation and then creating an evaluation tool based on the maps that were created. All languages and forms of expression, including words, images, and numbers, can be used. For example, one youth participating in the YFHS project chose t input his ideas using graffiti font (p. 361).	No		One recent stream in mapping, known as bioregionalism, uses the creation of maps to identify, and, thus, preserve the relationships and processes of local natural system. When created in a group setting, the telling of stories not only reinforces the collectivity amongst those involved, but the end product presents a snapshot of the community as the community sees it (p. 361). Community mapping e…	Yes	Yes	framework for applying community mapping	1) Establishing an atmosphere of trust; 2) Creating an empowering space; 3) Setting a clear focus; 4) Creating an open space; and 5) Encouraging collaboration	No		Yes	Participatory action research	The framework for applying community mapping is not meant to prescribe a universal formula on ‘how to map’, as this is a very flexible technique that is reshaped by each community that takes it up.
Researcher 1	08/03/2023	10.1007/s11213-013-9310-z	An Analytical Framework of Social Learning Facilitated by Participatory Methods	2013	Geeske Scholz, Art Dewulf, Claudia Pahl-Wostl	Concept mapping (aka Cognitive mapping)	Only describes the analysis steps - Analysis: Therefore, pre-concept maps which consist of concepts brought to the event by the participants are compared to post-concept maps that are elicited after the participatory method. The concept maps developed should be analyzed with respect to (I) the concepts and relations they include and their conformance with the concept maps of other participants. A…	to measure personal learning. Concept maps are diagrams consisting of concepts and (directed) relationships between these concepts. They have been proposed by Novak and Gowin as a technique for meaningful learning. Concept maps have been found to be of potential use in practical situations involving complex problems. concept maps can be used to draw conclusions on the shared understanding of part…	Participatory	concepts	categories of concepts	No		No		Not described	not described	not described	Yes	Concept maps can help to take full advantage of the potential of mental models to provide insights into stakeholders’ perceptions, and represent a basis for communication (p. 586).	No		not described	Not described	unclear		Yes	Concept mapping is a method already applied in resource management. Examples of this are the concept maps and causal loop diagrams constructed during group model-building sessions; In Fig.3, two example concept maps relating to water supply are presented; Concept maps have been used to evaluate learning and conceptual change in diverse disciplines such as education, management research, organizat…	Yes		They found that mental models varied corresponding to the involvement of stakeholders in the water board, showing that a higher frequency of interaction resulted in a greater overlap of shared concepts. This paper we introduced an analytical framework to develop an in depth understanding of essential processes underlying social learning in small group settings that are supported by participatory …	Yes	Unclear	An Analytical Framework of Social Learning Facilitated by Participatory Methods	See figure 1	No		No	not described	The main focus of this paper is the introduction of a framework for analysis.
Researcher 2	10/12/2022	10.1016/j.evalprogplan.2016.08.013	Concept mapping methodology and community-engaged research: A perfect pairing	2017	Vaughn, Lisa M.; Jones, Jennifer R.; Booth, Emily; Burke, Jessica G.;	Concept mapping (aka Cognitive mapping)	Generating items through brainstorming sessions and structuring the items through sorting and rating activities, interpretation and utilization activities	The method can be used indirect collaboration with communities and highlights the many potential benefits for both researchers and communities.	Qualitative	free response	free response	No		unclear		Not described	Not described	facilitator	Yes	Outcomes of the high community-engaged CM projects ranged from specific intervention development to community-driven solutions, policies, and action plans.(pg. 234)	Yes	A majority of the articles included fairly standard language regarding the limitations and methodological challenges of using CM.	Not described	Yes	No		Yes	For example, small sample size and inability to generalize was mentioned by a majority of the articles, and several mentioned that the process of CM is time and labor-intensive.	No			No	No			No		Yes	participatory research
Researcher 1	26/01/2023	10.1016/j.envsoft.2018.08.028	Tools and methods in participatory modeling: Selecting the right tool for the job	2018	Alexey Voinov, Karen Jenni, Steven Gray, Nagesh Kolagani, Pierre D. Glynn, Pierre Bommel, Christina Prell, Moira Zellner, Michael Paolisso, Rebecca Jordan, Eleanor Sterling, Laura Schmitt Olabisi, Philippe J. Giabbanelli, Zhanli Sun, Christophe Le Page, Sondoss Elsawah, Todd K. BenDor, Klaus Hubacek, Bethany K. Laursen, Antonie Jetter, Laura Basco-Carrera, Alison Singer, Laura Young, Jessica Brun…	Scenario building	Each scenario should be internally consistent, meaning that given current conditions and trends it is plausible that the different aspects of the scenario could play out in the described way. Each scenario is designed to be substantially different from other scenarios and to highlight a unique and interesting possible future.1) In participatory modeling, scenarios can build from quantitative mode…	SB (or planning, or exploration) is a practical approach to dealing with uncertainties about the future. Scenario planning relies on a broad analysis of trends and policies to cover a range of plausible futures. It is distinct from forecasting or predicting a specific future.	Semi-quantitative modeling	Stakeholders provide knowledge about the structure of these models and indicate which input variables are critical and uncertain.	The resulting internally consistent scenario may then be described in qualitative terms, in the form of a “scenario narrative”. Scenarios are used to identify robust policies that are successful in most or all future scenarios, as well as to proactively develop backup plans.	Yes	See table 1: Transparency	No		Not described	not described	See table 2: systems knowledge (conceptual); Expert modelers;	No		No		not described	Not described	No		No		No			No	No			No		Yes	participatory research	This paper is about a collection of tools that can be used in participatory modelling - rather than about applying this tool in a co-creation project. See page 240-241 on selecting methods to inform the taxonomy.
Researcher 4	29/11/2022	10.1177/1049732305278876	An Introduction to Concept Mapping as a Participatory Public Health Research Method	2005	Jessica G. Burke, Patricia O’Campo, Geri L. Peak, Andrea C. Gielen, Karen A. McDonnell, William M. K. Trochim	Concept mapping (aka Cognitive mapping)	(1) preparation (identification of focal areas and determining criteria for participant selection), (2) generation (participants address the focal question and generate a list of items that will be used in subsequent data collection and analysis), (3) structuring (participants independently organize the list of items generated. Participants sort the items into piles of statements based on their p…	To yield a conceptual framework for how a group sees a particular topic or aspect of a topic.	Mixed (quantitative and qualitative)	free discussion might result in the list of items etc. that is used as input for CM	Visuals and graphs, mostly created with computer software	Yes	I think building trust (see pg. 16) might be one of the intangible outcomes, as it is a method in which participants might talk about sensitive topics without having to share them publicly. Also feelings of inclusion	unclear	Can differ, step 2-6 can be split up or can be conducted in one really long group session, brainstorm sessions lasted around 1,5 h, step 3 took 3-4 hours, 10 hours of discussion etc. in total	Hybrid (both are possible)	sheets of newsprint, tape-recorder, sheets with results from previous steps, laptops, projector, software,	facilitator, someone who is familiar with the concept mapping software	Yes	Page 16: Integrates several qualitative and quantitative methods into a single, structured process, includes individual and group-focused processes, avoids group dynamic problems, and participants contribute directly to data analysis.	Yes	Resource intensive (purchase of licenses), trained personnel required, participant burden, researchers should be careful regarding analysis	in this example, around 40	Yes	Yes	has particular relevance for public health researchers.	Yes	In general for public health research (pg. 1), but also other areas, in this specific case used with women to explore their perceptions of the relationship between residential neighborhood factors and intimate partner violence experiences.	No			No	A process / model / framework is not mentioned			Yes	Concept System software	Yes	participatory research
Researcher 1	07/03/2023	10.1177/1558689813479175	Using Concept Mapping in Community-Based Participatory Research: A Mixed Methods Approach	2013	Liliane Cambraia Windsor	Concept mapping (aka Cognitive mapping)	(see figure 1) CM is a comprehensive and integrated methodological approach described by Kane and Trochim that includes specific steps to develop a research question, collect and analyze data, and interpret findings with research participants’ input. Concept mapping also provides a specific structure that consists of five steps (demonstrated in the project below), including (a) community preparat…	A structured mixed methods approach, is useful in the initial development of a rigorous CBPR program of research aiming to develop culturally tailored and community-based health interventions for vulnerable populations. While concept mapping is a research method, we used it both as a tool to engage community members in the research process and as a research methodology. Concept mapping is a struc…	Participatory, Mixed (quantitative and qualitative)	statements	In concept mapping, the goal is to capture not only participants’ shared views, but also the unique views of individual participants. A concept map of the statements and accompanying quantitative measures (cluster map). The final concept mapping solution included eight dimensions that together characterized the way participants understood the dynamics and consequences of drugs and alcohol in the …	Yes	At the conclusion of the concept mapping process, the research team was well known by individuals in the community, and rapport had been developed (pg. 280).	No		Not described	A mobile computer including the concept mapping software; a projector;	facilitator	Yes	Concept mapping is an affordable method to engage the community, identify individuals interested in joining the research team, and assess community needs in a community-friendly format; concept mapping fosters rapport between researchers and community members through a system of data collection and analysis that incorporates community input into all stages of research (pg.277). using qualitative …	Yes	Concept mapping lacks a good statistical mechanism to reduce the number of statements generated in focus groups, such as in factor analysis; While concept mapping employs qualitative research techniques, in-depth information is lost in the structured methods employed in the brainstorming sessions. Specifically, the prompt requires that participants provide words or statements as opposed to discus…	Up to 15 individuals were selected to serve as NCCB members and other applicants could join meetings as guests. A total of 75 individuals, including substance users, service providers, and community residents participated in the study: n the first phase (concept mapping), 27 participants were involved in the brainstorming sessions, including 7 providers, 10 substance users, and 10 community resid…	Yes	Yes	engage community members: Fifteen were women. Age ranged from 29 to 61 years with a mean of 30 years. The sample included government officials, consumers, service providers, and researcher (pg.281).	Yes	A research project examining the social dynamics and consequences of alcohol and substance use in Newark, New Jersey, is described to illustrate the use of concept mapping methodology in CBPR (abstract). This article will show how concept mapping was used within a CBPR paradigm in the first phase of the project conducted in partnership with a community-based organization; The article will also sh…	Yes	Multidimensional scaling is the key analysis employed in concept mapping. It aggregates the data collected in the sorting step into a similarity matrix to create a point map (pg.280).	There are similarities between concept mapping and other mixed methods strategies such as cultural domain analysis. For instance, both use pile sorting and multidimensional scaling techniques. However, these are different approaches in that cultural domain analysis seeks to uncover the shared meaning assigned by participants to a particular phenomenon by examining the terms that they use. The ana…	No	A process / model / framework is not mentioned			Yes	SPSS	Yes	community-based participatory research
Researcher 3	26/11/2022	10.1186/1472-6947-12-149	What is needed to implement a computer-assisted health risk assessment tool? An exploratory concept mapping study	2012	Farah Ahmad, Cameron Norman, Patricia O’Campo	Concept mapping (aka Cognitive mapping)	It is participatory in nature and includes three phases: Brainstorming, Sorting and Rating, and Interpretation.	This method is useful in generating not only the emergent concepts but also for engaging the participants in appraising the relevance of concepts for future planning or direction.	Participatory, Mixed (quantitative and qualitative)	Ideas from participants	Barriers and facilitators with regards to implementation.	No		No		Hybrid (both are possible)	Not described	Not described	Yes	Concept Mapping is a unique approach that combines qualitative collection of data with quantitative statistical analysis and visual maps for participant feedback. pg. 9	Yes	The locality of the study, and the unique structure of the Canadian healthcare system, may limit transferability of the findings to other settings, such as smaller cities with lesser population diversity, non-academic settings, and countries with different healthcare structures. pg. 9 Some participants commented that the review of 85 statements for the Sorting was time-intensive. pg. 9 Sorting ac…	54 healthcare providers was recruited to represent a wide range of disciplines (e.g., nurses, physicians, social workers and managers) from both primary and acute healthcare settings, with the intent of capturing a variety of viewpoints on the “real life” implementation of an interactive.	Not described	Yes	Health care professionals, not a specific page whole article.	Yes	For the implementation of HRA tool in a health care setting. Health care professionals participate in this study, they conduct the CM.	No			Yes	Yes	The stages of the co-creation are similar to the stages of the method, so brainstorming, sorting and rating, and interpretation.		Yes	Quantitative techniques of multidimensional scaling and hierarchical cluster analyses. This is conducted with the use of a specific statistical package, Concept Systems Incorporated.	No	not described
Researcher 2	06/12/2022	10.1353/cpr.2020.0025	Increasing Community Participation in Public Health Research: Applications for Concept Mapping Methodology	2020	Thompson, Jessica R.; Burke, Jessica G.;	Concept mapping (aka Cognitive mapping)	(1) preparation, (2) generation, (3) structuring, (4) representation, (5) interpretation, and (6) utilization	Concept mapping generates this forward movement in public health research through the production of visual representations and action-oriented results that promote the ability of stakeholders to have increased ownership in the improvement of health outcomes in their communities.	Qualitative	free response	free response	No		No		Not described	Not described	facilitator	Yes	concept mapping can shape and improve community participation in public health research goals	Yes	While concept mapping is already an established method in program planning and evaluation, it remains underused in public health research.	Not described	Yes	No		Yes	the UPMC, with consultation and support from the University of Pittsburgh Graduate School of Public Health (GSPH), used concept mapping as part of their Community Health Needs Assessment activities to develop a better understanding of perceived health problems within hospital communities.(pg. 244)	No			Yes	Unclear			No		Yes	participatory research
Researcher 1	20/03/2023	http://www.jstor.org/stable/44954165	Concept Mapping of Photovoice's: Sequencing and Integrating Methods to Understand Immigrants’ Perceptions of Neighborhood Influences on Health	2010	Haque, Nasim, and Scott Rosas	Concept mapping (aka Cognitive mapping)	The method typically requires contributors to brainstorm a set of statements relevant to the topic of interest, individually sort these statements into piles according to the perceived similarity, and rate each statement on 1 or more dimensions. Multivariate statistical analyses are used to generate a variety of pictorial representations of the data, and participants are led through a structured …	It provides a conceptual framework for how a group views a topic or construct of interest. The methodology was primarily chosen to build on the participatory nature of the project and to transform the visual cues into an interconnected framework that retained the ideas captured in the photographs while also portraying the relationships among all of the ideas. It is an innovative, structured, conc…	Participatory, Mixed (quantitative and qualitative)	The input data for the second phase of the initiative were a subset of photographs from the previously completed photovoice project, taken by immigrant residents as descriptors of the neighborhood characteristics they perceived to have implications on their health and well-being. Seventy-seven photographs with 1- to 2-sentence captions providing a context for the photograph were used as input and…	Their concept map represents pictorially the strengths and liabilities of this urban neighborhood as perceived by this group of residents and provides a basis for developing a shared understanding of the neighborhood's health and wellbeing. The results offered a way for residents with limited English language proficiency to communicate the complex health reality that exists within their neighborh…	Yes	The process enabled other neighborhood residents to engage in further discussions about the perceived importance of these factors and the potential for action to be taken to support or address the identified factor. It initiates a broader interest in action for bringing positive social changes in the community; visual imagery can be instrumental for understanding the ways participants interpret, …	Yes	All 3 workshops were conducted on week-ends for the convenience of the participants. Each workshop lasted between 2.5 and 3 hours.	Face-to-face	not described in detail - speculate from the description	not described in detail - speculate from the description	Yes	As participant researchers, immigrant residents were familiar with the conditions represented in the photographs, and the use of these images in the concept mapping process enabled participants to identify the natural connections between factors; concept mapping was used to maintain the participatory and visual nature of the research, systematically structure the visual images through quantitativ…	Yes	This inquiry is a snapshot, and the characteristics of the neighborhood may change over time; Convenience sampling was used to generate ideas and for sorting and rating sessions, and it is possible that immigrants who chose to participate in this study differed from those who did not participate. The approach required substantial commitment and investment on behalf of the participants, researcher…	A total of 41 neighborhood immigrant residents participated in the modified concept mapping process. The first workshop was attended by the photovoice participants (n = 17). The second workshop was attended by new participants who were immigrant residents from the same neighborhood (n = 24). The third workshop was organized to bring all participants together to review the results, agree on a fina…	Yes	Yes	The inclusion criteria for participating in the concept mapping phase were as follows: age 18 years and older; having lived as an immigrant in Canada for less than 10 years; having lived in North SJT for 6 months or more; having some comprehension of the English language; and being able to attend 2 of 3 workshops; The age of participants who sorted and rated the photographs ranged from 18 to 63 y…	Yes	Concept mapping has been promoted as a useful participatory research method for public healthcare researchers interested in generating hypotheses, expanding theory, and establishing priorities for action; Concept mapping was used as a mechanism to create a forum for discussion, build consensus, organize the factors, and move forward the photovoice work of immigrant residents (pg.195). While conce…	Yes	Photovoice and concept mapping were sequenced and integrated in the CBPR initiative to maximize the benefits of participation, interpretation, and utilization (pg.195). Immigrant residents who had participated in the photovoice project were invited to participate in the concept mapping workshop (pg. 196). This inquiry illustrates how, in a CBPR initiative, the 2 participatory research methods, ph…	Several purposive methods were used to recruit new participants: (a) word of mouth, (b) through partner community organizations, and (c) through the St. James Town Initiative's ex- tensive community contact e-mail LIST. The data collected in this inquiry is context specific, and this may limit generalizability. Photovoice was the input to this method.	No	A process / model / framework is not mentioned			Yes	The concept mapping analysis was conducted using the Concept Systems software program (Ithaca, New York) (pg. 197).	Yes	community-based participatory research
Researcher 4	29/11/2022	10.1108/IJCS-04-2021-0015	Crowd modelling: aggregating non-expert views as a method for theorizing	2021	Octavio González Aguilar	Concept sampling	Sample people according to a set of concepts grounded on previous knowledge.	To have a cognitively diverse sample, because a single theory does not fit the phenomena but concepts from multiple theories may help to theorize about it, concepts of competing theories can actually complement each other, alternative causal reasoning is required for current theories and the concepts challenge a current theory, among others relevant for theoretical purposes.	Unclear	Sampling technique, see previous form on modelling sampling	A cognitively diverse sample	unclear		unclear		Face-to-face	sampling method, not applicable? See previous form on modelling sampling	researcher	Yes	Cognitively diverse sample	No		sampling method, n.a.	Yes	unclear		Unclear		No			No	A process / model / framework is not mentioned			No		No	not described
Researcher 4	30/11/2022	10.1002/crq.21189	The Conflict Family: Storytelling as an Activity and a Method for Locally Led, Community-Based Peacebuilding	2017	Jasmine R. Linabary, Arunima Krishna, and Stacey L. Connaughton	Conflict Family (cultural storytelling activity)	The question "What is conflict?" was asked, then a story was told. Afterwards, participants were divided into groups and were asked to answer some questions. in a discussion and to write them down. They were asked what they had learned from the story, as well as to embed the story into own experiences	To order, and to give meaning to human experience.	Participatory, Qualitative	free response, lived experience	Mainly to create knowledge (also an intangible output)	Yes	relationship building: greater understanding about the values, history, and traditions that motivate individual and group behavior and customs (can also be seen as the aim)	unclear	Seems to take not too long, happened throughout one workshop	Face-to-face	flip chart paper, pens (to write down discussion results)	facilitator (priest in this case)	Yes	bridge differences (pg. 16), leads to productive dialogue, helped to foster group identity, low-tech, flexible and accessible (pg. 6), no literacy required, can add humor and diffuse tension	Yes	Can also lead to conflict in itself, not applicable throughout all contexts	In this case 22 participants	Yes	Yes	Has been used within peacebuilding (pg. 5)	Yes	can be used within peacebuilding (page 5), peace and post-conflict reconciliation and healing efforts, Specific examples include the Healing Through Remembering Project in Northern Ireland and the Jerusalem Stories	No			No	A process / model / framework is not mentioned			No		Yes	community-based participatory research
Researcher 3	02/12/2022	10.1080/13669877.2015.1017828	Reducing microbiological risk in the kitchen: piloting consensus conference methodology as a communication strategy	2016	Licia Ravarotto, Stefania Crovato, Claudio Mantovani, Fabiano D’Este, Anna Pinto, Giulia Mascarello	Consensus conference	1. Presentation of background materials 2. Group discussions 3. Debate-interaction between students and experts 4. Summary, drawing up and validation of a shared document 5. The three summary documents validated by the students and experts during the various consensus conferences were subsequently integrated into a single document by the project coordinators.	To develop a fact-finding, decision-making process on a specific problem, by means of a debate among lay people and experts.	Participatory, Qualitative	Information about the topic to be discussed	Validated document	No		Yes	The three consensus conferences lasted 5 h in each venue. The meeting was divided into four sessions.	Face-to-face	Videos, presentation	Experts, moderator for discussion, mediator	Yes	Adoption of the consensus conference model as a communication process has proven to be an effective opportunity to engage young consumers and experts on food safety issues. pg. 12 Participants showed further appreciation for the adopted method by proposing inclusion of such activity in the university curricula. pg. 14	Yes	Imbalances between the two parties. pg. 13 Asymmetry in knowledge because materials about background knowledge were not shared beforehand. pg. 13 The consensus conference model has been modified, reducing the duration of the meeting. pg. 15	60 university students aged between 19 and 22 years	Yes	No		Yes	During their early university years, many young people move out of the family home to go and live alone or with other students. At this point, they are forced to make informed food choices and to independently handle food in the home. Young people are generally not informed about food safety issues and can adopt risk behaviors when handling food in the home. pg. 4	Yes	Questionnaires and focus groups pg. 5		No	No			No		No	not described
Researcher 3	25/11/2022	10.5194/gc-3-453-2020	Creative practice as a tool to build resilience to natural hazards in the Global South	2020	Anne F. Van Loon, Imogen Lester-Moseley, Melanie Rohse, Phil Jones, Rosie Day	Creative practice	The development of the narrative videos happened in three phases: 1. Group narrative interviews on the topic of past drought events. 2. Set up a hydrological model for the area that could be used to model future scenarios. 3. Organizing workshops, in which different groups in the community are brought together, matching the grouping in phase 1 and with some overlap in participants.	The goal was to create stories about potential future drought impact and preparation or adaptation via a multiple-method approach of developing text-based narratives, performance, and visuals (video).	Participatory, Mixed (quantitative and qualitative)	Stories	Videos	No	They build trust before they got the permission to start with the research.	No		Face-to-face	Not described	Not described, but I assume at least a facilitator.	Yes	Use of co-creation pg. 464 Exploration of gap in research pg. 464 Bring community voices to more powerful actors pg. 464	Yes	Not enough funding to evaluate the effectiveness pg.464 We were not as embedded in the community as we would have liked, which meant that we were dependent on the village leadership and our local research assistants for selecting and communicating with participants. pg.465 Our interaction with policymakers was limited to a few exchanges at the start and end of the project. Although government rep…	Interviews: 12 group interviews with two to seven participants each. Workshops: – A total of two workshops with orchard farmers and livestock farmers (eight participants in each). – A total of two workshops with young married mothers and elderly women (11 and two participants, respectively). – A single workshop with irrigation farmers (older and younger generation; eight participants). – A single…	Not described	unclear		Yes	Develop an approach for local level preparedness to future drought in a village in the Limpopo Province in South Africa. Description pilot studies starts at pg. 460	Yes	Photography, music and song, other forms of visual art, drama (46 times), storytelling, video and film, dance and poetry. pg. 457		Yes	No			No		No	not described
Researcher 4	02.12.2022	10.1093/her/cyt082	Critical incident technique: an innovative participatory approach to examine and document racial disparities in breast cancer healthcare services	2013	Michael A. Yonas, Robert Aronson, Jennifer Schaal, Eugenia Eng, Christina Hardy and Nora Jones	Critical incident technique	CIT methodology engages patients in ‘interpreting’ the positive and negative effects from their specific encounters with the institutional structures and protocols that are inherent to healthcare systems. The interviews consist of a set of simple procedures to help patients recall and pinpoint what they saw, heard, or felt without judging or expressing a personal opinion in a structured format.	Elicit comprehensive and detailed descriptions from patients about behaviors during significant and decisive situations that could be related to changes in patient outcome.	Qualitative	free response	specific personalized answers to critical situations (?)	unclear	relationship building during the one-on-one interviews?	Yes	group met in person three times for approximately 2 hours each time	Face-to-face	structured interview guide (pg. 4/5)	interviewer	Yes	flexible, and engaging (pg. 9)	Yes	time-intensive (pg. 10), there is the need to establish some sort of therapeutic relationship in order to get the output that is needed (this is my interpretation)	one-on-one interviews	Yes	Yes	Mostly patients (used in health care settings)	Yes	In this case, in African American and white women suffering from breast cancer, method was developed to interview pilots on critical incidents, has been used with nursing care providers, has informed self-care strategies for living with HIV infection and education programs for self-management of chronic illness symptoms (pg. 6)	No		I think that this is not really participative (interviewing technique), but would say that it is more than therapy	No	A process / model / framework is not mentioned			No		Yes	community-based participatory research
Researcher 1	17/01/2023	PMID: 22616212	Using the Critical Incident Technique in Community-Based Participatory Research: A Case Study	2011	Jeffrey Belkora, Lauren Stupar, Sara O’Donnell	Critical incident technique	The 5 steps of the CIT: 1) Determining the General Aim of the Activity - The first step of the CIT is to come up with a simple statement of the general aim of the services to be studiedly 2) Developing Plans for Collecting Factual incidents - develop clear and specific rules for collecting data. 3) Collecting the data - to collect specific examples of critical incidents. 4) Analyzing the data - t…	The essence of this method is that it identifies facilitators and barriers that promote or inhibit, respectively, an intended aim. The CIT method developed out of a desire to clearly document the actions required to successfully complete a specific task.	Qualitative	“critical incidents” as “either outstandingly effective or ineffective with respect to attaining the general aims of the activity. These critical incidents can come from a variety of data sources, including program records, ethnographic observations, surveys, and interviews. Example (pg. 448) = Data consisted of our recalled experiences as well as study records and meeting notes from 2005-07.	Categories of incidents (pg. 446); set of categorized best practices;	Yes	promoted active community engagement in all facets of the research process; CIT gave a voice to the participants' experience by turning their narratives into data. CIT allowed the researchers to fulfill our goal of meeting the participants “on their own turf” (pg. 448). helped foster and maintain trust (pg. 449).	unclear	The CIT involves five steps, all of which take extra time when making decisions as a team	Not described	unclear - depend on how the data is collected.	Interviewer, someone to take notes in the interviews, someone to manage the 5 steps (project management), and someone to conduct the analysis.	Yes	promote active community engagement in all facets of the research process; CIT gave a voice to the participants' experience by turning their narratives into data; Another advantage of the CIT is its flexibility. Our com-munity, as most other communities, has a diverse population. CIT allowed us to fulfill our goal of meeting the participants “on their own turf”(pg. 448). The strength of the metho…	Yes	Similar to other structured, qualitative methods, it requires training and practice to successfully conduct this type of interview (pg. 449). Navigating every step and coming to consensus required additional time that may not have been required had we chosen a less structured or less inclusive approach (pg. 449). One of the main barriers associated with using the CIT for CBPR was time (pg. 449). …	not described	Yes	No		Yes	CBPR study took place in Mendocino and Humboldt counties in rural Northern California. The original study grew out of the relationship between the leaders (including author SO) and staff of the two rural resource centers in Northern California, and an academic partner (pg. 444).	No		The Critical Incident Technique (CIT) is a qualitative method that was originally developed and reported on in the 1950s. Its success was based on its grounding in factual accounts rather than stereotypes or generalizations. t has since been used in a diverse range of disciplines including communications, education, medicine and nursing (pg. 445). CBPR characterizes approaches that incorporate “i…	No	No			No		Yes	community-based participatory research
Researcher 2	08/12/2022	10.1108/QROM-03-2017-1506	Creative processes of impact making: advancing an American Pragmatist Methodology	2018	Kelemen, Mihaela; Hamilton, Lindsay;	Cultural animation	Phase A research involved 12 CA workshops on the topics of volunteering, personal communities, and communities in crisis. Phase B research activities included 8 evaluative CA workshops lasting approximately six hours each and 5“scaling up "workshops also lasting six hours each.	Aim to exceed the possibilities afforded by traditional research methods (like focus groups) by accentuating the relational, processual, creative, material and emergent nature of social life and its networks.	Qualitative	free response	free response	No		Yes	8 evaluative CA workshops lasting approximately six hours each and 5“scaling up "workshops also lasting six hours each post-workshop conversations with facilitators and participants (lasting 30 minutes each) five post-workshop group discussions (lasting an hour).	Hybrid (both are possible)	Not described	facilitator	Yes	CA transformed from a means of brokering community engagement into a methodology of knowledge co-production which shared the four principles of Dewey’s democratic experimentalism (pg. 254)	Yes	The challenge involves understanding more about the way academics perceiveCA in order to explain the occasional moments of suspicion and discomfort that we observed during the workshops. (pg. 255)	24	Yes	No		Yes	example is an interactive documentary drama named “Untold Stories of Volunteering” which was collaboratively designed and scripted from a collection of research data (pg. 247)	No			No	No			No		Yes	co-production
Researcher 2	2022-11-28	10.1016/j.ijmedinf.2014.12.005.	Usability and feasibility of a tablet-based Decision-Support and Integrated Record-keeping (DESIRE) tool in the nurse management of hypertension in rural western Kenya	2015	Rajesh Vedanthan 1, Evan Blank 2, Nelly Tuikong 3, Jemima Kamano 3, Lawrence Misoi 3, Deborah Tulienge 3, Claire Hutchinson 2, Deborah D Ascheim 2, Sylvester Kimaiyo 4, Valentin Fuster 5, Martin C Were 6	Think aloud	During the “think aloud” exercise, each nurse was asked to speak out loud what s/he was seeing, thinking, doing and feeling as s/he used the DESIRE tool while “managing” a paper-based case scenario (Appendix B). Both concurrent (during decision-making) and retrospective (after decision-making) protocols were used.	To help with presenting the idea of participants.	Qualitative	DESIRE tool usage	speak out loud what s/he was seeing, thinking, doing and feeling as s/he used the DESIRE tool while “managing” a paper-based case scenario	No		No		Not described	NA	facilitator	No		No		NR	No	No		Yes	speak out loud what s/he was seeing, thinking, doing and feeling as s/he used the DESIRE tool while “managing” a paper-based case scenario	Yes	mock patient encounters, focus group,		No	No			No		Yes	participatory research	implementation considerations were included in the process
Researcher 2	08/12/2022	10.1111/hex.12677	Cultural animation in health research: An innovative methodology for patient and public involvement and engagement	2018	Kelemen, Mihaela; Surman, Emma; Dikomitis, Lisa;	Cultural animation	A typical CA workshop includes a mixture of creative tasks, embodied activities and small group discussions to explore key themes	Underpinned by an ethos of dissolving hierarchies within mixed-background groups to enable and facilitate the co-creation of knowledge and embodied learning.	Qualitative	free response	free response	No		Yes	The workshops started at 10am and ended at 4pm	Face-to-face	Not described	facilitator	Yes	They help redistribute the power between participants, providing both the opportunity and the authority for those involved to exchange different types of knowledge and co-produce shared knowledge (pg. 807)	Yes	As this is the first study of its kind, it is crucial that more studies are conducted on the workings and impact of CA on PPIE processes to distil best practices and develop conceptual insights that could refine and extend existing theoretical frameworks (pg. 812)	15	Yes	No		Yes	It is precisely this aspect that could benefit PPIE processes in challenging prevailing social norms such as the view that “doctors know best what good health is”	No			Yes	Yes	Approaches to PPIE often follow a standard process of inviting small groups of patients for a discussion session/focus group prior to embarking on the study and at regular intervals throughout the study.		No		Yes	co-production
Researcher 6	2022-12-21	10.1016/j.jclepro.2015.01.005	Selection of sustainability indicators for planning: combining stakeholders' participation and data reduction techniques	2015	Mascarenhas, André; Nunes, Luís M.; Ramos, Tomás B.;	Scoring matrix	A group of selected stakeholders was asked to score a proposed set of indicators, using a scoring matrix of indicators versus selection criteria. The indicator set comprises 49 indicators from SIDSAlgarve. Considering that SIDS Algarve selected indicators based on a review of existing indicator sets (see Section 2.1) the starting 49 indicators will be the same ones, or equivalent but with differe…	not described	Not described	indicator sets	a scored matrix of indicators	No		No		Online	email	not described	No		No		19 in this study	Not described	unclear		Yes	the Algarve region and its spatial plan as case study: Coastal regions therefore face common problems for spatial planning regarding the need to harmonize economic development, human settlements and infrastructure and nature protection, given that they are among the most productive areas in the world. The stakeholder mapping included: (i) decision makers and practitioners from the regional planni…	Unclear		I don't really understand this method - you may want to double check.	Unclear	Unclear			Unclear		Unclear	not described	To accompany some of the stakeholders while filling up the scoring matrix provided some relevant qualitative observations: (i) some of them revealed that they started to think about issues that previously they did not have in mind as related to PROT Algarve, a similar observation to the one by Innes (1998) with US foreign services officers dealing with information on human rights abuses; (ii) alt…
Researcher 1	25/01/2023	10.1016/j.envsoft.2018.08.028	Tools and methods in participatory modeling: Selecting the right tool for the job	2018	Alexey Voinov, Karen Jenni, Steven Gray, Nagesh Kolagani, Pierre D. Glynn, Pierre Bommel, Christina Prell, Moira Zellner, Michael Paolisso, Rebecca Jordan, Eleanor Sterling, Laura Schmitt Olabisi, Philippe J. Giabbanelli, Zhanli Sun, Christophe Le Page, Sondoss Elsawah, Todd K. BenDor, Klaus Hubacek, Bethany K. Laursen, Antonie Jetter, Laura Basco-Carrera, Alison Singer, Laura Young, Jessica Brun…	Cultural consensus	1) A structured questionnaire is used to collect nominal or ordinal data on a set of relevant questions. Those questions are typically designed after interviews, participant observation, and direct input from stakeholders. Statements that cap-true key themes and knowledge are elicited from stakeholders. 2) Descriptive statistics can be applied to stakeholder responses to identify any within and b…	Cultural consensus is a collection of analytical techniques and models that can be used to estimate cultural beliefs and the degree to which individuals know or report those beliefs.	Qualitative, Qualitative Modelling	responses to the structured questionnaire from the target group	In the informal model, the competence scores tell how well the responses of each individual correspond with those of the group.	Yes	See table 1: transparency	No		Not described	see table 2: cost and time friendly, you need empirical data, and systems knowledge (conceptual), and computer resources	see table 2: expert modelers	Yes	See table 1: Ease of communicating results, handles uncertainty, ease of modification, transparency, qualitative forecast and temporal representation (dynamic)	Yes	See table 1: low spatial representation, low quantitative forecast, and it does not support feedback loops	not described	Not described	No		No		Yes	CC complements Biases, Beliefs, Heuristics, and Values (BBHV) recognition in that it formalizes a methodological approach that captures the implicit and tacit knowledge that help drive behaviors, beliefs and values (p. 237).	Formally, CC theory estimates the culturally "correct” answers to a series of questions (group beliefs), based on responses to similar questions, and simultaneously estimates each respondent's knowledge or degree of sharing of beliefs (p. 237).	No	No			Unclear	It says you need computer resources	Yes	participatory research	This paper is about a collection of tools that can be used in participatory modelling - rather than about applying this tool in a co-creation project. See page 240-241 on selecting methods to inform the taxonomy.
Researcher 7	18/02/2023	10.1016/j.jneb.2012.05.001	Texting for health: the use of participatory methods to develop healthy lifestyle messages for teens	2013	Hingle, Melanie; Medeiros, Melanie; Nichter, Mimi; Grace, Samantha;	Focus group	Recruited members of target group gather to discuss items relating to target topic	Explore the needs/ experiences of the target group.	Qualitative	topic guide	themes from discussion	No		No		Not described	topic guide	facilitator	No		No		not specified	Yes	No		Yes	identify how youth responded to concept of text messaging for health (14)	No			No	No			No		Yes	community based participatory research
Researcher 2	30/11/2022	10.1016/j.landusepol.2016.03.021	Potentials of collaborative decision support methodologies to enhance reconciliation of competing forest uses-An action research on Regional Forest Programme in Finland	2016	Tikkanena, Jukka; Hujalab, Teppo; Kurttilac, Mikko	World Café	not described	To demonstrate potential C-DSMs for the RFP process. Modelling the situation and the desirable and feasible future, resulting in recommended developmental steps.	Qualitative	free response	Free responses	No		No		Not described	Not described	Not described	No		No		Developmental group (n=6)	No	No		No		No		NA	Yes	Yes	1. Rich picture, 2. Modelling, 3. Practical tests , 4. Dissemination		Unclear		Yes	not described
Researcher 2	06/12/2022	10.1353/cpr.2020.0025	Designing assisted living technologies 'in the wild': preliminary experiences with cultural probe methodology	2012	Wherton, Joseph; Sugarhood, Paul; Procter, Rob; Rouncefield, Mark; Dewsbury, Guy; Hinder, Sue; Greenhalgh, Trisha;	Cultural probe	On the first visit, we explained the purpose of the project and asked the participants to consider taking part; we left an information sheet with them. On the second visit, we conducted a semi-structured interview focusing on routines, health, social networks and technology use. On the third visit, he researcher and participant reviewed and dis-cussed the digital photos and scrapbook content toge…	Cultural probe methods can help build a rich picture of the lives and experiences of older people to facilitate the co-production of assisted living technologies.	Qualitative	free response	photos, content of the Home and Life Scrapbook	No		No		Face-to-face	digital camera	facilitator	Yes	They are most effective when used as a tool to facilitate communication and development of a deeper understanding of older people’s needs	Yes	But their application may be constrained by the participant’s physical, mental and emotional capacity	31	Yes	No		Yes	This paper documents how the probe materials supported home visit interviews related to features and routines within the domestic environment in order to inform how ALTs, such as telecare and telehealth, might fit into the home(pg. 11)	No			Yes	Unclear			No		Yes	not described
Researcher 1	24/02/2023	10.1186/s12942‑021‑00279‑9	Participatory geographic mapping and activity space diaries: innovative data collection methods for understanding environmental risk exposures among female sex workers in a low‑to middle‑income country	2021	Erica Felker‑Kantor, Caluz Polanco, Martha Perez, Yeycy Donastorg, Katherine Andrinopoulos, Carl Kendall, Deanna Kerrigan and Katherine P. Theall	Daily activity space travel diary	We captured participant activity paths for 7 days using a paper-based travel diary adapted from a study by Kwan et al. The diary was designed as a grid with columns and rows. Visual icons accompanied by simple instructions were used to indicate the information to be recorded. 1) participants were shown how to complete the diary and provided the PI’s contact information in case they had questions.…	The best practice for activity space mapping is to use GPS technology because it minimizes recall and respondent bias and requires minimal investment by the participant. location, time, and speed are recorded in real-time at pre-determined time intervals (e.g., every minute). However, considering our study population and the context of sex work, the local research team was hesitant to use GPS for…	Participatory	all the field of the diary: location, time, environment, activities, transport and who	summary statistics for participant daily activity paths, average time tracked per day, daily distance traveled, mean number of activity locations, visual representation of the participant's weekly activity path	Yes	women reported that they enjoyed the travel diary. They stated that the travel diary gave them more awareness of how much they moved over the course of the day and that it made them more attentive to the spaces they frequented (pg. 9).	No		Online, Face-to-face	The diary, IT skills, computer, access to GIS software; funding: we used incentive-based completion for the travel diary where compensation increased per item completed.	facilitator, participants, trainer	Yes	We used incentive-based completion for the travel diary where compensation increased per item completed. This approach appeared to have a positive effect and minimized respondent drop-out; The methods presented in this study demonstrate the application of spatial epidemiology in an LMIC. The use of daily travel diaries was an innovative approach to collect activity space data to calculate more pr…	Yes	Some participants struggled with writing and recording the exact address of each location as they were not used to looking at street names; All participants reported that now that they had a better understanding of activity space mapping, in future studies, they would be open to using a GPS tracking device to record their daily travel paths; Because daily activity space data were not collected us…	not described	Yes	Yes	However, considering our study population and the context of sex work, the local research team was hesitant to use GPS for issues related to privacy and vulnerability. This format provided participants the flexibility to complete the diaries when they were in a secure location without the risk of others bothering them or finding out sensitive information. This pilot study was among the first to d…	Yes	This whole paper is an example	Yes	Participatory geographic mapping throughout the paper	This method is a novel approach of activity space mapping; However, the use of GPS devices requires that protective measures such as de-identification of location data, secure storage of data, password protected computers, restricted access to data to one team member, and spatial confidentiality when publishing, are put in place to address ethical issues and the safety of the study population. it…	No	A process / model / framework is not mentioned			Yes	The use of WhatsApp to send a photo of the completed travel diary worked well; PI a daily snapshot photo of the completed travel diary labeled with the participant’s unique ID via WhatsApp (pg.5). The data were de-duplicated and imported into ArcGIS 10.6 (ESRI, Redlands, CA) (pg. 4). Google Maps (pg.8)	No	not described
Researcher 4	2022-12-04	10.1111/j.1466-7657.2006.00489.x	Participatory rural appraisal techniques in disenfranchised communities: a Kenyan case study	2006	A.D. Maalim	Daily work schedules	Daily work schedules were used to outline the daily activities of the community members, particularly, the nomadic mothers.	In this example, the "method" was intended to provide information regarding the amount of time the nomadic mothers had to seek preventive healthcare services such as immunization.	Participatory, Qualitative	free response	a work schedule/daily schedule	unclear		No		Face-to-face	Something to write the schedule on?	facilitator	Yes	The benefit of using schedules was to determine the daily workloads of each community member and, in particular, identify the routine activities, roles and functions performed within a 24-h period (pg. 3)	No		around 60 participants in 4 different villages, so 15 per village (and therefore 15 in this method)?	Yes	No		Yes	In this example the method was used with a disenfranchised, nomadic Somali community of north-eastern Kenya.	Yes	mapping, Venn diagrams, seasonal calendars; Participatory rural appraisal: I think that the stages are the different techniques (mapping, daily work schedules, Venn diagrams, seasonal calendar). The philosophy of PRA is that the researcher is required to acknowledge and appreciate that the research participants have the necessary knowledge and skills to be partners in the whole research process.		Yes	Yes			No		Yes	participatory research
Researcher 1	25/01/2023	10.1016/j.envsoft.2018.08.028	Tools and methods in participatory modeling: Selecting the right tool for the job	2018	Alexey Voinov, Karen Jenni, Steven Gray, Nagesh Kolagani, Pierre D. Glynn, Pierre Bommel, Christina Prell, Moira Zellner, Michael Paolisso, Rebecca Jordan, Eleanor Sterling, Laura Schmitt Olabisi, Philippe J. Giabbanelli, Zhanli Sun, Christophe Le Page, Sondoss Elsawah, Todd K. BenDor, Klaus Hubacek, Bethany K. Laursen, Antonie Jetter, Laura Basco-Carrera, Alison Singer, Laura Young, Jessica Brun…	Decision tree analyses	not described	Identifying and illustrating the relationships between decisions (actions that can be taken to influence the situation of interest) and the outcomes of interest to stakeholders in the context of the PM study (their objectives). To provide both structure and explicit consideration of timing. To illustrate the sequence of decisions and system changes that occur over time, and how they affect the ou…	Qualitative, Qualitative modelling; qualitative structuring tool	potential decisions and stakeholder objectives	illustration of the relationships between decisions (actions that can be taken to influence the situation of interest) and the outcomes of interest to stakeholders in the context of the PM study (their objectives)	Yes	These methods are designed to stimulate thinking about how decisions may change, or other decisions may need to be taken, as the system evolves; they focus on the concepts of dynamic change and adaptation of actions.	No		Not described	unclear	See table 2: methodological expertise of the stakeholders, expertise of the modelers	Yes	A recent case study using DAPP (Lawrence and Haasnoot, 2017) highlighted the benefit of this approach in stimulating discussion among decision-makers, planners, and stakeholders on future actions by making uncertainty explicit, making the modeling process much more transparent, and connecting decisions to outcomes of interest (p. 238). A decision tree may be the most straightforward and easy-to-f…	Yes	see table 1: It is poor at handling uncertainty, cannot support feedback loops, poor qualitative forecast, and poor spatial representation.	not described	Not described	No		No		Yes	they can also be carried further into semi-quantitative or fully quantitative modeling (p. 238).	A more general name for these methods would be Decision-focused structuring: Both Adaptive Management and Dynamic Adaptive Policy Pathways (DAPP) are decision-focused structuring and modeling methods that clearly differentiate actions, system uncertainties and evolution, and stakeholder objectives early in the model-structuring phases.	No	No			No		Yes	participatory research	This paper is about a collection of tools that can be used in participatory modelling - rather than about applying this tool in a co-creation project. See page 240-241 on selecting methods to inform the taxonomy.
Researcher 5	09/12/2022	10.1177/160940691401300101	Using the Delphi Method for Qualitative, Participatory Action Research in Health Leadership	2014	Amber J. Fletcher, and Gregory P. Marchildon	Delphi Method	1. Research design 2. Round 1: The first round involved interviews with 39 participants 3. Coding, analysis 4. Round 2: The second round acted as both research report and questionnaire. It allowed participants to view the aggregated interview themes and to revise, elaborate, or validate their previous responses in light of more recent events in the restructuring initiative 5. Coding, analysis	The collection of informed judgment on issues that are largely unexplored, difficult to define, highly context and expertise specific, or future-oriented.	Qualitative	Open-ended questions and quantitative Likert- type scale rating questions	Report of results	No		Yes	Each interview was approximately one hour in length	Hybrid (both are possible)	Does not describe	Does not describe	Yes	Because participants can be interviewed or surveyed individually, it can facilitate a “dialogue” between experts from diverse geographical locations while preserving anonymity (pg. 3). Allows to understand how the issue plays out in participants’ everyday lives (pg. 8); Claimed to facilitate confidentiality and inclusivity (pg. 8); "The Delphi method encourages researcher accountability to the pa…	unclear	Potential to force consensus (pg. 3)	In the first Delphi round, 39 participants participated.	Not described	No		Yes	The method is used for a restructuring initiative currently underway in the Western Canadian province of Saskatchewan	No			No	No			Yes	NVivo for qualitative analysis	Yes	participatory action research
Researcher 3	28/11/2022	10.1080/13549839.2020.1732897	Who is a hydrocitizen? The use of dialogic arts methods as a research tool with water professionals in West Yorkshire, UK	2020	Stephen Scott-Bottoms & Maggie Roe	Dialogic art also referred to as relational art	Time, space, and interpersonal encounter. These three mediums might also be considered, in dramatic terms, as plot (the temporal outworking of action), setting (the place of enactment), and characters (those who act) – with the proviso that these are understood both in microcosmic and macrocosmic terms. That is to say, the “play” consists of both the interaction between the participants in the ro…	The artist functions not as a maker of objects or performances for consumption by others, but as one who frames and facilitates dialogues between participants which might not otherwise take place.	Participatory, Qualitative	Brief check-in period during which participants would outline their most pressing, current concerns.	Insights were used to structure and inform the making of site-specific performance presentations which sought to engage audiences with issues connecting the water environment, community and citizenship.	Yes	- Us-versus-them approach began to be replaced by more critical reflection around participants’ own language and assumptions. - Participants’ awareness - Creativity - Sense of mutual friendship - Common sense of responsibility for the water environment - Shared sense of trust and confidentiality	Yes	The group agreed to meet on a monthly basis, for as long as seemed useful, in a “breakfast club” format (8am-10am).	Face-to-face	Not described	Research-chairperson	Yes	They suggest a significant shift of awareness on the part of the respondent – an awareness that has to do with her own place in relation to others. pg. 14 The sharing of narratives – whether in the anecdotal, conversational context of FoF meetings or in the more structured form of public performances – enables mutual learning from each other’s experiences. pg. 14	Yes	This was a case study conducted in one specific region, with self-selecting participants. pg. 14 If appropriate facilitators are available, the models of participation described here are readily replicable. pg. 14	During the first meeting 6 participants were present and 2 researchers, during the other meetings the amount of participants varied, the maximum amount of participants was 12.	Yes	No		Yes	This paper examines the concept of “hydrocitizenship” in relation to the engagement between professional stakeholders interested and involved in water landscape management, regulation and associated issues, and communities in the River Aire corridor, Yorkshire, UK. During the stakeholder meetings, the River Aire was “characterized as a person" it called Fred, the group called themselves Friends o…	Yes	PaR (Practice as Research) pg. 5 & 7, Storytelling pg. 4.		Yes	No			No		Yes	participatory action research
Researcher 1	20/03/2023	10.1007/s10984-009-9067-6	Pictures are necessary but not sufficient: Using a range of visual methods to engage users about school design	2008	Pamela Woolner, Jill Clark, Elaine Hall, Lucy Tiplady, Ulrike Thomas, Kate Wall	Diamond ranking	The activity involved a subset of nine of the photographs, reproduced on two sheets of A4 paper in black and white. Participants, working in pairs or threesomes, cut out these pictures and stuck them onto a piece of A3 paper in a diamond shape, ranking them by position so that the preferred picture is at the top and the most disliked one at the bottom (see figure 2). They were encouraged to annot…	Diamond ranking is a recognized thinking skills tool, usually carried out with written statements.	Participatory	pictures - possibly generated through photo elicitation or other method.	a diamond layout of the photos with descriptions.	Yes	These comments often demonstrate that the pictures were prompting reactions to quite generalized ideas about the school, including aspects of construction, organization and learning. Most of the participants were happy to carry out this activity, which provoked discussion between the participants and with the facilitator. These activities highlighted successful features of the school and also pro…	No		Face-to-face	template for the ranking activity; place to conduct the activity	not described	Yes	Like the picture sorting, the diamond ranking activity succeeded in eliciting preferences for particular parts of the school, but it also forced participants to quantify their preferences and allowed the collection of background reasons, through annotations to the constructed diamond (pg. 10). Most of the participants were happy to carry out this activity, which provoked discussion between the pa…	Yes	a minority of the participants, namely, the groundsman and one group of technicians, were reluctant to complete this activity, demanding instead that their views about the school premises were simply recorded. Although this was done, it was not then easy to feed these ideas into later consideration of information, as the opinions given did not relate to the ideas produced by the other participant…	1,100 students, 62 teaching staff, 40 support staff and a number of cleaners and lunchtime supervisors.	Yes	Yes	The school involved in this study is an 11–16 secondary school in the north east of England (pg.6). The reliance of this exercise on visual stimuli and verbal responses worked well with the different groups and where levels of literacy could vary, such as with the younger children (pg.8). Diverse sample of school users, including students, teachers, technical and support staff and the wider commu…	Yes	This full paper is an example	Yes	Photo elicitation, and mapping. For example, the strong comments provoked by the photograph of the student toilets, its position at the bottom of the diamond ranking, and the build up of negative stickers in the location of the toilets all demonstrated the extent of dissatisfaction and provided descriptions of the nature of the problem (pg. 20).		No	A process / model / framework is not mentioned			No		No	not described
Researcher 4	2022-12-02	10.53841/bpsecp.2016.33.3.26	Research methods for children with multiple needs: Developing techniques to facilitate all children and young people to have ‘a voice’	2016	Vivian Hill, Elizabeth Pellicano, Abigail Croydon, Scot Greathead, Lorcan Kenny & Rhianan Yates	Diamond ranking	The activity is typically completed in pairs or small groups and involves the ranking of several statements (usually nine) in order of importance. The statements are ranked and presented in the shape of a diamond so that the statement which is considered to be the most important is at the top point of the diamond. Two statements are then placed below this and are considered to be of equal value t…	A tool devised to enhance and facilitate discussion.	Participatory, Qualitative	free response, statements	see the description above. The output is not necessarily the final order of the statements but the discussion itself	Yes	self-reflection	unclear		Face-to-face	diamond, statements to be ranked	facilitator/interviewer	Yes	reduces power imbalance between researcher and participants (pg. 17)	Yes	requires high levels of ability to reason and high language skills, arbitrary (pg. 17)	the method is conducted in pairs	Yes	Yes	children with special needs/ children in general	Yes	In this study, the method was used with participants with a wide range of needs and disabilities: attention deficit hyperactivity disorder, autism spectrum disorder, behavioral, emotional and social disorders, severe learning difficulties, epilepsy, hearing impairment, moderate learning difficulties, profound and multiple learning difficulties, speech language and communication needs and visual i…	No			No	A process / model / framework is not mentioned			No		Yes	participatory research
Researcher 7	15/12/2022	10.1108/01443330310790435	"Is It Fun?" Developing Children Centered Research Methods	2003	John Barker and Susie Weller	Diaries	Diaries are a personal account of one's life, where participants are encouraged to freely report on their experiences with minimal cues. There-fore, it can provide a sense of intimacy and allow children to freely record feelings and experiences that they may find embarrassing or challenging to discuss in an interview setting.	Explore topics that might be difficult to discuss in an interview.	Qualitative	Free response	Themes reported in diary	No		No		Not described	Diary, pen	Researcher to collect and process diary entries	Yes	Allows for reporting to happen close to event, which reduces recall burden, and potential to explore topics that otherwise would be difficult in an interview (pgs. 45 to 48)	Yes	Managing quality of data and ensuring confidentiality (pgs. 45 to 48)	6-12	No	unclear		No		No			No	A process / model / framework is not mentioned			No		Yes	not described	Children centered research methods
Researcher 7	18/02/2023	10.1038/pr.2015.279	Participatory methods in pediatric participatory research: a systematic review	2016	Haijes, Hanneke A.; van Thiel, Ghislaine J. M. W.	Focus group	Using a topic guide, explore topics amongst a group of people from target group	Explore the needs of the target group.	Qualitative	topic guide	themes/ topics from discussion	No		No		Not described	topic guide	facilitator	No		No		not specified	Yes	No		Yes	extract tables 1 and 2 (678 and 679)	No			No	No			No		Yes	participatory research
Researcher 2	2022-11-30	10.1080/14427591.2018.151205	Participatory digital methodologies: Potential of three approaches for advancing transformative occupation-based research with children and youth	2019	Benjamin-Thomas, Tanya; Laliberte Rudman, Debbie; Cameron, Debra; Batorowicz, Beata;	Digital storytelling	Digital stories are 2-3-minute multimedia fragments that combine images, texts, videos, music, and a personally narrated voice.	To convey compelling experiential accounts of personal or community experiences.	Participatory, Qualitative	participants to engage in creative self-expression, critical dialogue, reflection, and action	2-3-minute multimedia fragments	unclear		No		Face-to-face, Not described	camera,	facilitator, Researchers, Professional adult script advisor	Yes	The wide applicability of the method across geographical contexts as well as with children experiencing varied situations of marginalization was facilitated(pg. 567) Digital storytelling project youth articulated that they had developed a sense of belonging, been given a space for their voices, and built self-esteem. (pg. 567) generated knowledge relevant to understanding occupation as situated.(…	Yes	With in digital storytelling projects, participation ranged from youth co-developing their roles to being restricted to particular roles by researchers(pg. 565.) digital storytelling and participatory video projects were carried out across various geographic contexts, with young people considered out-of-place and from the "wrong side of the tracks”(pg. 567)	NA	Yes	Yes	children and youth	Yes	To address the sensitive topic of youths’ understandings of HIV and AIDs, MacEntee (2016) adapted the digital storytelling process .(pg. 567) In their digital storytelling project, Wexler and colleagues (2013 )highlighted that Native youth deflected perceived stereotypes through visually portraying how their lives were culturally situated.(pg. 568). Used digital storytelling with young mothers to…	No		NA	No	A process / model / framework is not mentioned			Unclear		Yes	participatory research	Participatory digital methodologies
Researcher 5	2022-12-01	10.1080/17441692.2016.1165719	Research as intervention? Exploring the health and well-being of children and youth facing global adversity through participatory visual methods	2016	Miranda D'Amico, Myriam Denov, Fatima Khan, Warren Linds, Bree Akesson	Digital storytelling	Just mentions: Digital storytelling is a workshop-based process by which ‘ordinary people’ create their own short autobiographical films that can be streamed on the Web or broadcast on television. So I don't have them very clear.	Digital storytelling is a workshop-based process by which ‘ordinary people’ create their own short autobiographical films that can be streamed on the Web or broadcast on television.	Not described	Drawings, images, music, videos, and voice	A three to five minute digital story	No		No		Not described	Not described	Not described	Yes	Helps students develop critical thinking skills, merging creativity and critical thinking, to solve important problems in imaginative, thoughtful ways	No		Not described	Not described	Yes	Children and youth (pg. 9)	Yes	A series of digital storytelling workshops conducted with children and youth (aged 10-16 years) in six refugee camps in the West Bank, East Jerusalem, and Jordan. Due to the availability and accessibility of digital tools, young Palestinians in the West Bank have used participatory arts-based methods, such as digital storytelling, to produce short videos on their day-to-day experiences. In a span…	No			No	No			No		No	not described
Researcher 2	06/12/2022	10.1177/1609406919863241	Words, Camera, Music, Action: A Methodology of Digital Storytelling in a Health Care Setting	2019	Lang, Michael; Laing, Catherine; Moules, Nancy; Estefan, Andrew;	Digital storytelling	(a) finding the story, (b) telling the story, (c) crafting the story, and (d) sharing the story.	Utilized to describe, analyze, and understand the illness experience.	Qualitative	free response	free response	No		Yes	over three 2-hr sessions to create the DS	Face-to-face	camera	facilitator	Yes	DS can offer insight and understanding leading to changes in beliefs, attitudes, and values of health care professionals; (pg. 7)	Yes	health care practitioners often value generalizable knowledge above all else, and this creates an environment where the value of a single person’s story to enhance understanding may be diminished (pg. 7)	Not described	Yes	No		Yes	(a) health care provider education and quality improvement (b) advocacy/public health (c)research (d) as a therapeutic intervention	No			Yes	Yes	The first session involved working with the participant to find and write (tell) the story; the second and third sessions involved crafting the story. Finally, the digital dissemination facilitated DS screening experience,		No		Yes	participatory action research
Researcher 7	18/02/2023	10.1038/pr.2015.279	Participatory methods in pediatric participatory research: a systematic review	2016	Haijes, Hanneke A.; van Thiel, Ghislaine J. M. W.	Survey	construct items and compile in a questionnaire for use with target group.	To aggregate responses across a large sample of people from the target group.	Mixed (quantitative and qualitative)	questions	aggregated output	No		No		Not described	questionnaire	none	No		No		not specified	No	No		No		No			No	No			No		Yes	participatory research
Researcher 7	18/02/2023	10.1038/pr.2015.279	Participatory methods in pediatric participatory research: a systematic review	2016	Haijes, Hanneke A.; van Thiel, Ghislaine J. M. W.;	Video diary	Participants create videos as documentation of their experience. Participants then review and collaborate with researcher to provide meaning to the video.	Gain insight into participant's experiences.	Participatory, Qualitative	instructions	a video, and themes/ topics from discussion about video	No		No		Face-to-face	video camera	interviewer	No		No		not specified	Yes	No		Yes	extract tables 1 and 2 (678 and 679)	No			No	No			No		Yes	participatory research
Researcher 4	28/11/2022	10.1186/s12904-017-0216-x	Can digital stories go where palliative care research has never gone before? A descriptive qualitative study exploring the application of an emerging public health research method in an indigenous palliative care context	2017	Lisa Williams, Merryn Gott, Tess Moeke-Maxwell, Stella Black, Shuchi Kothari, Sarina Pearson, Tessa Morgan, Matua Rawiri Wharemate and Whaea Whio Hansen	Digital storytelling	1: Powhiri (cultural framework to gather people together to carry out cultural customs or to engage in a discussion or an event of interest and worth to Māori. The pōwhiri begins with a welcome call (karanga) by an esteemed female elder (kuia) and also involves greetings, formal speechmaking by both hosts and visitors as well as a meal afterward. 2: Digital story telling workshop: Ideas for a sto…	Adapting a method which prioritizes community perspectives instead of relying on solutions developed and led by professionals to a Maori context.	Participatory	Discussions, participants' imagination	A short video, telling a narrative that is important to the teller	Yes	Emergence of values like empathy, kindness, and wellbeing of the community (pg. 5)	Yes	3-day workshop, spread over one weekend	Face-to-face	digital media to make videos, technology	technician, research assistant, facilitators	Yes	Page 7: Incorporating the powhiri into digital storytelling led to a bond between participants and researchers, resulting in a different kind of relationship, and expression of different voices	Yes	Studies were required to be made public, which might have led people who did not want their stories to be made public refrain from participation. Moreover, time constraints are mentioned (pg. 7)	In this specific example, 8 participants attended the workshop	Yes	Yes	In this case, this specific adaptation of the method was used for is the Maori population.	Yes	Community-centered palliative care in the Maori population (throughout the whole article), Latina girls’ lived experiences around issues of health and wellbeing (pg. 2), digital storytelling was also used with cancer patients (pg. 2).	No			No	A process / model / framework is not mentioned			Yes	Adobe Premiere Elements for MacIntosh v. 13 on the MacIn-tosh platform	Yes	community-based participatory research	This article rather describes the adaptation of digital storytelling to a different context than digital storytelling in itself.
Researcher 5	24/02/2023	10.1111/hex.12598	Material practices for meaningful engagement: An analysis of participatory learning and action research techniques for data generation and analysis in a health research partnership	2017	Mary O’Reilly-deBrún, Tomas deBrún, A. O’Donnell, Maria Papadakaki, Aristoula Saridaki, Christos Lionis, Nicola Burns, Chris Dowrick, Katja Gravenhorst, Wolfgang Spiegel, Evelyn Van Weel-Baumgarten, Maria Van den Muijsenbergh, Anne MacFarlane	Direct Ranking	1. Physical objects and/or images are selected to represent the issues/entities being ranked. 2. Stakeholders place the selected images randomly on a large flipchart sheet, to give each image equal visual “weight” and importance. 3. Stakeholders engage in co-analysis and clarify what the ranking criterion will be. 4. Stakeholders discuss each object/image in relation to the agreed ranking criteri…	Identifying priorities or preferences in a democratic manner.	Participatory	A set of data (physical objectives or images) displaying stakeholders' knowledge resulted from the Commentary Charts method	One only guidelines and training initiatives (GTIs) suggestion	Yes		No		Face-to-face	Physical objects or images, a chart, post-its	A facilitator	Yes	This are the same as with the Commentary Charts study: Meaningful engagement in “safe space”; Enhanced learning; Enhanced learning generated new understandings; Democracy-in-action; Power, ownership; Sustained engagement (all on pg. 166). Also "This activity can appeal to a wide range of stakeholder groups, including those where literacy and/or numeracy challenges may feature, as a key aim is to …	Yes	“Slow, too labor-intensive.” “Useful meeting, the presentation can be done faster.” “Learning-full, but I felt a little like an outsider not involved in daily practice.” “Nice! Maybe without migrant participants there might be more space for interaction.” “I am not sure of the potential benefits of assessing GTIs.” Ireland (IRL) Community Interpreter SE “Not clear on the outcome of the session/wh…	16	Yes	No		Yes	Methods were used to the identify what the group found being the best guidelines and training initiatives (GTIs).	Yes	The Commentary Charts		No	No			No		Yes	participatory research	Participatory learning and action
Researcher 7	02/03/2023	10.3390/ijerph17051541	Employing Participatory Citizen Science Methods to Promote Age-Friendly Environments Worldwide	2020	King, Abby C.; King, Diane K.; Banchoff, Ann; Solomonov, Smadar; Ben Natan, Ofir; Hua, Jenna; Gardiner, Paul; Rosas, Lisa Goldman; Espinosa, Patricia Rodriguez; Winter, Sandra J.; Sheats, Jylana; Salvo, Deborah; Aguilar-Farias, Nicolas; Stathi, Afroditi; Akira Hino, Adriano; Porter, Michelle M.;	Discovery Tool	Participants are asked to walk through their neighborhood and document features of their local neighborhoods that impact specific aspects of health or wellbeing. Documentation can be in the form of photographs, written comments, or audio recordings.	Identify facilitators or barriers to the target group, with respect to a given domain.	Participatory, Qualitative	Audio recordings, comments, photographs	themes/ topics from the information collected	No		unclear		Face-to-face	smartphone	someone to facilitate the discussion of information collected	Yes	enables greater standardization of resident data collection data (4)	No		not specified	Yes	No		Yes	various studies involving older adults in research to improve their health and well being	No			No	No			Yes	Stanford Healthy Neighborhood Discovery Tool (4)	No	participatory research	Participatory citizen science
Researcher 1	20/03/2023	10.1080/17441692.2016.1170178	Participatory mapping in low-resource settings: Three novel methods used to engage Kenyan youth and other community members in community-based HIV prevention research	2016	Eric P. Green, Virginia Rieck Warren, Sherryl Broverman, Benson Ogwangb, and Eve S. Puffer	Dot map focus groups	Paper copies of the basemap were printed and presented to focus group participants. Each participant was provided with one paper copy of the map and a sheet of colored sticker dots. Two members of the research team facilitated the group activities and discussion. The Kenyan team member translated English to Dholuo and vice versa for youth and parent focus groups. Following a brief orientation to …	To displays the heat maps of ‘bad’ and ‘good’ places pooled across participants.	Participatory, Participatory mapping method	a map of the area to be discussed, possibly generated in a community mapping exercise.	map with colored dots; The maps produced represent data about individuals’ perceptions as well as focus group content for further discussion and debate.	No		Yes	The activities and discussions lasted 45–75 minutes	Face-to-face	colored dots, printed map, place to host the discussion, supportive software, power, laptops/computer	IT support, translator if needed, interviewers (2), note-taker, facilitator, participants	Yes	Dot map Focus groups are an easy way to get community input about broad issues that are linked to place; The activity is interactive and can be used to involve any community member regardless of educational background or literacy (pg. 10).	No		Across the 15 focus groups, 81 participants (1 missing) used a total of 1,374 stickers to respond to facilitator questions. A total of 15 focus groups involving 82 individuals were conducted: 1 with health workers (n=5); 1 with traditional male chiefs (n=7); 1 with women leaders (n=4); and 12 with parents (n=26), teachers (n=16), and youth (n=24) across the 4 locations (pg. 6).	Yes	Yes	Three novel methods used to engage Kenyan youth and other community members in community-based HIV prevention research (title). This study took place in 2009 in Muhuru Bay, a small fishing town located in Kenya's (former) Nyanza Province and situated on the shores of Lake Victoria and the country's northernmost border with Tanzania; activities involved youth ages 10 to 18, their parents, their te…	Yes	An example map from one youth participant is shown in Figure A2.	Yes	Once the basemap was finalized, ‘dot map’ focus groups followed to identify important places within the community with an emphasis on locations of positive and negative youth activity (pg. 6).		No	A process / model / framework is not mentioned			Yes	The PDF of each map was then imported into another desktop GIS program called ArcGIS	Yes	formative community-based research
Researcher 7	18/02/2023	10.1038/pr.2015.279	Participatory methods in pediatric participatory research: a systematic review	2016	Haijes, Hanneke A.; van Thiel, Ghislaine J. M. W.;	Draw and write technique	Participants prompted to draw whilst being in an interview. Drawing could ask as cues for further questions about topic.	Get detailed information about thoughts, stories and emotions from participant.	Qualitative	instructions	drawing, themes/ topics from discussion	No		unclear		Face-to-face	pen and paper	interviewer	Yes	Ideal when participant has limited vocab (680)	No		not specified	Yes	Yes	children (680)	Yes	extract tables 1 and 2 ( 678 and 679)	No			No	No			No		Yes	participatory research
Researcher 3	02/12/2022	10.1080/02763893.2018.1534176	Exploration of the Research Circle Methodology for User Involvement in Research on Home and Health Dynamics in Old Age	2019	Charlotte Löfqvist, Eva Månsson Lexell, Maria H. Nilsson, Susanne Iwarsson	Research circle methodology	1. Standardized introduction (trigger + presentation) 2. Discuss theme (1st theme chosen by researchers afterwards by participants) 3. Summarizing discussion and validating notes 4. Evaluation of the research circle by participants	The research circle methodology aspires to facilitate collaborative knowledge generation among researchers, practitioners, and users, around a common issue and on equal terms.	Participatory, Qualitative	Lived experiences	Knowledge	Yes	Knowledge, engagement	Yes	All research circle meetings took place during a 3-month period at the Health Sciences Center, Lund University, Sweden. The two research circles met four times each, and each meeting lasted approximately 3 hours, including a coffee break.	Face-to-face	Triggers, such as videos, item from the radio, questionnaire, illustration. Audio recorder	Research circle leaders	No		Yes	The research circle methodology emphasizes working on equal terms in a democratic process together with the participants. It was therefore a challenge when participants expected the research leader to be the “expert” of the topic discussed. pg. 97 Heterogeneity in the group as regarded their scientific understanding implied difficulties. pg. 98 Researchers might find it challenging to strike a ba…	One circle with 9 participants another circle with 10 participants	Yes	No		Yes	Participants (e.g., knowledge users) were recruited to two research circles that represented either urban or rural districts across Skåne County in southern Sweden. Users representing a senior citizens’ perspective were recruited from local pensioners’ and organizations for people with disabilities, in different municipalities in the county. pg. 89	No			No	No			No		No	not described
Researcher 6	14/12/2022	10.1080/1743727X.2011.578820	Researching sensitive issues: a critical appraisal of ‘draw-and-write’ as a data collection technique in eliciting children's perceptions.	2011	Keira Sewell	Draw and write technique	Draw-and-write was used as a method to elicit their initial perceptions and to identify emerging themes by asking the children to draw and/or write about what they thought secondary school would be like. In this study, I administered the task during the school day and also acted as scribe, discussing the drawings with the children where necessary.	to elicit ‘contexts, events and social alignments which could not have been predicted or foreseen’ (Banks 2001, 179) and to enable participants to frame their own experiences rather than enter the field with a set of predetermined research questions.	Participatory, visual method	writings and drawings	Draw-and-write was used as a method to elicit their initial perceptions and to identify emerging themes by asking the children to draw and/or write about what they thought secondary school would be like.	Yes	What may distinguish draw-and-write as an appropriate method for researching children's perceptions, feelings and emotions is its potential for developing rapport and enabling children to feel more at ease with an adult researcher	unclear	The study followed the Year 6 children (aged 10 – 11) in their primary schools from the September prior to transfer to the December post-transfer and focused on their perceptions of what secondary school would be like and how these perceptions were met following transfer.	Face-to-face	No mentioned but presumably material to draw on and write with.	adult researcher to facilitate	Yes	Advocates argue that drawings provide access to different meanings, interpretations and themes not possible through other methods. a key advantage of draw-and-write as a useful tool in eliciting feelings and emotion resides in the time it provides for children to reflect on what they wish to portray, removing the immediacy sometimes present in interviews and providing the child with some control …	Yes	Wider use of this method may also be limited by the ethical challenges which are specific to visual research, not least of which is the difficulty in preserving anonymity and confidentiality. Pg.177	not specified, presumably standard classroom size.	Yes	Yes	draw-and-write provides a means of enabling young children, who may not have the necessary vocabulary or verbal skills, to externalize their thinking. #178	Yes	School Setting. #180	No		no	No	No			No		No	not described
Researcher 6	2023-01-11	10.1177/1609406915621407	Using Drawings and Collages as Data Generation Methods With Children: Definitely Not Child’s Play	2015	Nokhanyo Nomakhwezi Mayaba and Lesley Wood	Draw and write technique	Draw and write/talk: In this activity, the children had to draw and explain or write whether or not the stories made them feel strong.	The format of this technique is explained by Mair and Kierans (2007, pg. 122) as follows: First, participants respond to a research prompt with a drawing. Second, participants are asked to elaborate on their completed drawing through written or oral explanations to further describe and clarify the content meaning of the picture for them.	Participatory, visual- and art-based method	drawings	drawings, collages, writings, spoken explanations	Yes	he draw-and-write/talk technique is not only a means of data generation, it is an intervention in itself with cognitive and psychosocial benefits. For example, some studies document that drawings help with language development, as they serve as a guide or scaffold for learners’ writing and thinking. The process of doing the writing and explaining the narratives can be cathartic and healing#3	No		Face-to-face	none explicitly mentioned, but presumably stationery materials	facilitator	Yes	data as well as prove to be beneficial for participants in other ways (see Author, 2015, for an explanation of the academic and socioemotional benefits), we found that using these methods with children requires researchers to be able to scaffold the interventions according to the ability of the children, to be able to be conversant in the home language of the participants, and to be aware of the …	Yes	The process of doing the writing and explaining the narratives can induce negative feelings and thus the process has to be handled carefully and sensitively by the researcher. Pg.3	15 children in this study	Yes	Yes	study used it in children. #3	Yes	For example, in educational research studies, drawings have been used with teachers to evaluate an intervention program for teachers affected by HIV and AIDS (Theron, 2008), to examine primary student teachers’ ideas of atoms and molecules (O`zden, 2009), and to assess how adults evaluated and perceived themselves as parents (Smith, Meehan, Enfield, &Castori, 2005). Other studies on the use of dr…	Yes	collage making		No	No			No		Unclear	not described	authors are informed by the social ecological perspective of resilience which recognizes that individuals who are facing adversity can draw strength from a number of support systems available in their ecologies
Researcher 1	20/03/2023	10.1080/08941920802713572	Participatory Methods for Planning the Future in Forest Communities	2010	Kristen Evans , Wil de Jong , Peter Cronkleton & Tran Huu Nghi	Visioning	Participants might draw, write, or act out their visions of the future to share with others.	It's a simple technique that helps participants to imagine an ideal future. It is primarily a goal-setting exercise that encourages creative thinking, makes expectations more explicit, and identifies areas in which relevant actors are in agreement. See table 3: Planning collaboratively; Envisioning a desired future; Encouraging participation; and developing planning capacity. Visioning helps a co…	Participatory	not described	Develop a single vision, present it to the local government and negotiate more effectively.	Yes	The method creates spaces for reflection where people feel free to express their hopes, share their dreams for the future, and reach a consensus about a common vision. Visioning can help a community decide together on a common dream for the future.	Yes	3 hours	Face-to-face	not described	not described	unclear		Yes	Because Vietnam has not devolved decision-making power to the village level, the methods proved to have limitations for bottom-up planning; Simply adopting a participatory method does not reform a process (pg. 616).	13 adults and then 33 adults	Yes	Yes	The methods were validated in the Vietnam testing primarily as a method for training local people in internal planning and visioning (pg. 616).	Yes	This article focuses primarily on how these methods were tested and evaluated by local observers. The visioning method can be adapted to focus on specific issues of community forest management or community development; During a visioning exercise in the village of the Tran, villagers developed a vision for a long-term sustainable forest management plan that focused on improving well-being and liv…	Yes	Alternative scenarios, pathways, projections. (pg. 608). See Table 1. After they developed their vision of a healthy, rehabilitated forest under a community-controlled management plan, they followed the visioning exercise with a pathways exercise to develop a strategy to implement the plan (pg. 612). Visioning and pathways provided a mechanism for community members to discuss their vision for the…	The methods were also adapted from business visioning and planning techniques developed in Trist and Emery’s Search Conference. The most important validation of the methods was the adoption of visioning and pathways as its participatory planning method by the local government in Bolivia.	No	A process / model / framework is not mentioned			No		Yes	participatory research
Researcher 1	17/03/2023	10.1177/1744987112475249	Using a range of methods to access children’s voices	2013	Veronica Lambert, Michele Glacken, and Mary McCarron	Draw and write technique	the child drawing a picture in response to a theme, topic or research question, and writing down any associated ideas. Alternatively the researcher can write for the child. If children wished to draw, they were given some A4 sheets of white paper, pencils and colors. I reiterated to children that this was not an art test, their drawings did not have to be good and they could draw whatever they wa…	A method to empower children to express their views and/or incentive at the end of interviews. I employed the draw-and-write technique as an adjunct to other data collection methods to stimulate discussion.	Qualitative	question to the participants; what you want them to draw	Drawing plus something written about it: for e.g. what the child and other people in the picture were doing, thinking and feeling	Yes	This provided me with a point of conversation to open further discussions with children. enjoyable, fun, relaxing, reduces anxiety, assists rapport building.	No		Face-to-face	A4 sheets of white paper, pencils and colors.	someone to facilitate the activity, the participants, and people to help the children write if needed.	Yes	This provided me with a point of conversation to open further discussions with children (p. 609). See table 3: enhances participation, expression of the child's views, not dependent on language, enjoyable, fun, relaxing, reduces anxiety, assists rapport building.	Yes	See table 3: requires knowledge and skill, draw what is easy to depict, abstract concepts are taxing, confidentiality and ownership issues, emotionally draining on participants, interpretation challenges.	not described	Yes	Yes	I found the draw and write technique particularly valuable for younger aged children (i.e. 6–8 years), although some younger children did not want to draw and some slightly older children did want to draw (p.609).	Yes	the whole paper is an example: Using an ethnographic approach to investigate the nature of communication between children and health professionals, multiple modes of data collection were employed to engage children’s interest, motivation and facilitate child empowerment in the process.	Yes	I employed the draw-and-write technique as an adjunct to other data collection methods to stimulate discussion (p.609).	The specific participatory activities employed within this study were the well-established draw and write technique and a stick-a-star quiz devised specifically for the study	No	A process / model / framework is not mentioned			No		Yes	ethnographic approach	The uses an ethnographic approach to investigate the nature of communication between children and health professionals - multiple modes of data collection were employed to engage children’s interest, motivation and facilitate child empowerment in the process.
Researcher 7	07/02/2023	10.1177/1744987112475249	Using a range of methods to access children’s voices	2013	Veronica Lambert; Michele Glacken; Mary McCarron	Draw and write technique	The draw and write technique involves, as it name suggests, the child drawing a picture in response to a theme, topic or research question, and writing down any associated ideas. After drawing, participants are encouraged to tell a story from the image.	Explore target topic with audience in an mode that is relevant/ engaging to them.	Qualitative	theme/ topic to draw	themes/ topics derived from participant responses	Yes	engaging for participants	No		Face-to-face	A4 paper, pen, pencil and colors	facilitator	Yes	engaging for participants	No		not specified	Yes	Yes	children (609)	Yes	communication between children and health care workers (609)	No			No	No			No		Yes	participatory research
Researcher 7	15/12/2022	10.1108/01443330310790435	"Is It Fun?" Developing Children Centered Research Methods	2003	John Barker and Susie Weller	Drawing	Participants providing drawings about a particular context or experience. A follow up conversation with the researcher and participant explores the contents of the drawing.	To enable people to express themselves and communicate freely.	Participatory, Qualitative	Free response	Drawing	No		No		Not described	Paper, pen	Researcher	Yes	Participants feel in control and are ideal for participants with low literacy skills	No		6-12 (one at a time)	No	Yes	Children	No		No			No	A process / model / framework is not mentioned			No		Yes	not described	Children centered research methods
Researcher 7	10/02/2023	10.1177/0007650316675610	Engaging Fringe Stakeholders in Business and Society Research: Applying Visual Participatory Research Methods	2016	Lauren McCarthy and Judy N. Muthuri	Drawing	Participants asked to draw something relating to target topic, and then discuss drawings as a group.	Act as a cue for discussion	Participatory, Qualitative	topic to draw	drawing	No		Yes	3.5 hours	Face-to-face	pen and paper	facilitator	Yes	Created a “universal language” (Mayoux, 2012, pg. 334), enabling participants of different back-grounds and local languages to participate (Liebenberg, 2009; Stiles, 2004). (57)	No		not specified	Yes	No		Yes	exploring gender inequality amongst Ghanaian farming community	Yes	focus group		No	No			No		Yes	participatory research
Researcher 5	09/12/2022	none	Analysing Students' Drawings of their Classroom: A Child-friendly Research Method	2013	Anca NEDELCU	Drawing	(1) provide a context where children had some control over the nature of their engagement in data generation activities; (2) establish a non-confrontational basis for interactions, where children can draw and are not forced to maintain eye contact with researchers. (3) provide familiar tools and materials to encourage children to engage in conversations about school or preschool in a meaningful w…	Drawing also provides children with a tool for telling themselves and us elaborate stories.	Mixed (quantitative and qualitative)	Qualitative analysis of questionnaires and drawings	Data will come out of questionnaires and drawings	No		No		Face-to-face	For equal access to resources, color wax pencils have been distributed to each child	Does not describe	Yes	The drawing session provided free access to the activity to all children from selected classroom willing to participate, not only those ones considered by different adults “gifted” for this task, or “good in art” (pg. 10)	Yes	Warmings included: "Children possible reluctance or lack of interest/Not all children like to draw" (pg. 11); "Children saying what are ‘supposed to say’ (pg. 11); "Children influenced by classroom teachers (pg. 11); "Children influenced by peers" (pg. 11); "Errors of interpretation" (pg. 12).	Does not describe	Not described	Yes	Involved first graders, whom may have limited vocabulary and a shorter attention span (pg. 11)	Yes	In the study Romanian children were asked to reflect on educational matters	No			No	No			No		No	not described
Researcher 6	13/12/22	10.17061/phrp2711707	Dynamic simulation modelling of policy responses to reduce alcohol-related harms: rationale and procedure for a participatory approach	2017	Jo-An Atkinson, Eloise O'Donnell, John Wiggers, Geoff McDonnell, Jo Mitchell, Louise Freebairn, Devon Indig, Lucie Rychetnik	Dynamic simulation modelling	1) project planning and engagement; 2) participatory model building and model validation; and 3) consensus building for policy actions	to reduce alcohol-related harms in New South Wales (NSW).	Participatory	verbal discussions; workshops	the model outputs demonstrated that the effects of combining interventions are not necessarily additive.	unclear		Yes	Phase 1 = 1 month; Phase 2 = 6-9 months; Phase 3 = ongoing	Hybrid (both are possible)	modelling workshop materials were developed (i.e. presentations, manuals, and resources to support participatory mapping activities)	Lead domain expert (JW). A well-respected alcohol expert was identified and engaged as a project sponsor and lead domain expert. Dynamic simulation modeler (computer programmer) and data analyst. This person was contracted to build the model according to agreed specifications Research officer (EO). The research officer was responsible for logistical arrangements, and liaising directly with the mo…	Yes	Simulation modelling provides policy makers and practitioners with a unique decision-support tool that integrates existing data, research evidence, and expert and local knowledge to examine the likely impacts of different policy and program scenarios simulated over time. Such models can help identify interventions that act synergistically, anticipate unintended consequences, and contribute to bus…	No		a small group of experts and key stakeholders (10–15 people) who would comprise the collaborative model-building team.	Yes	Yes	Public Citizens	Yes	The design of effective responses to complex problems such as reducing alcohol-related harms raises a range of challenging questions that cannot be adequately answered by the existing systematic reviews of research evidence. Simulation modelling provides policy makers and practitioners with a unique decision-support tool that integrates existing data, research evidence, and expert and local knowl…	No			Yes	Yes	Broken down into 3 phases # 3 figure 1		No		No	not described
Researcher 2	10/12/2022	10.1007/s11524-021-00542-1	The Application of ‘Elite Interviewing’ Methodology in Transdisciplinary Research: a Record of Process and Lessons Learned during a 3-Year Pilot in Urban Planetary Health Research	2021	Scally, Gabriel; Black, Daniel; Pilkington, Paul; Williams, Ben; Prestwood, Emily;	Elite interviewing	Two rounds of semi-structured interviews.	To capture and analyze the information received from the interviewees.	Qualitative	free response	free response	No		Yes	The first round of interviews took place between June 2017 and November 2017, and the second round took place between June 2018 and September 2018	Hybrid (both are possible)	Not described	facilitator	Yes	this approach has been crucial to the successful carrying out of our research, giving us all-important flexibility in suiting the research implementation and analysis to task.	Yes	time availability of interviewees, knowledge of lead interviewer and associated bias, knowledge of research coders and interview bias, getting balance right between	15	Yes	No		Yes	Elite interviewing has almost exclusively been applied at top levels within coherent occupational or professional groupings, e.g.US politicians and healthcare executives, yet its flexibility and underpinning theory fit well with the multi-sectoral group of interests represented amongst our target interviewees (pg. 407)	No			Yes	Yes	1. an umbrella review 2. valuation of the urban-health data and associated economic cost-benefits. 3. Two rounds of semi-structured interviews with 15senior public and private sector decision-makers from the urban development world		Yes	NVivo	Yes	co-production
Researcher 3	26/11/2022	10.3390/su10072493	Using Empathic Design as a Tool for Urban Sustainability in Low-Resource Settings	2018	Helena Sandman, Jarkko Levänen, Nina Savela	Empathic Design	Study: 1. Creation of a synthesis model based on existing sustainability research. 2. Apply the synthesis model into analysis of three examples. 3. Based on findings, development of a revised version of the synthesis model. The method itself is used in a different way in all three countries. They do not describe how they exactly used empathic design in all countries, they just discuss the finding…	The foundation of Empathic Design is that researchers and designers, and in the case of this study, the architects, are seeking interaction with the end-users or future inhabitants of a housing scheme, trying to empathize with their life experience from a very early stage of the design process. The focus includes individual desires, moods, and emotions of the inhabitants that inspire and guide th…	Participatory, Mixed (quantitative and qualitative)	Observations of people’s thoughts, motivations, values, or preferences and personal input.	Outcome design process, sustainable housing solution	Yes	Foundation for trust, builds capacity, and lets the people involved have a choice. Potential to make a project locally grounded and make the inhabitants feel ownership. Empowering for all people involved, both architects and users.	No		Not described	Not described	Not described	Yes	Taking into consideration the involvement of the inhabitants might be one strategy to meet the challenges of social and cultural sustainability in the design process of affordable housing in developing count. pg.13 Methods are often agile, flexible, and do not always require a consistent presence of the designer/architect. pg.13 Connection can be a base for sustainable outcome. pg.13	Yes	Lot of organization and time pg. 13 Requires time pg. 14	Not described	Not described	Yes	In this study they look at housing situations in developing countries.	Yes	In the second phase, the synthesis model was tested on three examples of affordable housing: Kuisebmond in Namibia, Chamazi in Tanzania, and Quinta Monroy in Chile. The data concerning each example comes from different sources and is not fully comparable. The reason for choosing these examples was that they demonstrate different types of affordable housing in low-resource settings and illustrate …	Yes	Design Probing pg. 13, photography pg. 14, storytelling pg.14, personal interviewing pg.14	In Empathic Design, the designer has a leading role but is leading with empathy, taking the actual needs of the user into account.	Yes	No			No		Yes	co-design
Researcher 3	04/12/2022	10.1080/00909882.2013.874567	Ethnographic Facilitation as a Complementary Methodology for Conducting Applied Communication Scholarship	2014	Ryan T. Hartwig	Ethnographic Facilitation	Phase 1: select site Phase 2: conduct ethnographic investigation Phase 3: develop and implement facilitation program Phase 4: evaluate facilitation program Phase 5: disseminate findings	EF is a method researchers can use to directly put “their communication knowledge and skills into practice” by intervening into communicative practices through their research.	Mixed (quantitative and qualitative)	Problems in the field	Report their findings and implications for practice.	Yes	Trust, respect, empowerment	Yes	5 months studying the communicative practices of Freedom’s leadership team. Overall, I spent more than 60 hours in the field attending 28 meetings that generated 52 pgs. of single-spaced field notes. I conducted and transcribed interviews with 10 staff members and I reviewed approximately 15 Freedom documents.	Face-to-face	Not described	Someone working on site	Yes	EF embraces the plethora of procedures for acquiring useful data, such as participant-observation, interviewing, generating field notes, and examining documents, and analyzing that data, such as constant comparison, grounded theory, and discourse tracing. pg. 17 EF adopts the focus on “solving problems that improve the lives of real people”. pg. 17 EF accepts the need to give attention to issues …	No		Not mentioned	Yes	No		Yes	Within those discussions, principles and practices are illustrated using brief examples from a case study conducted over 2.5 years with the leadership team of an evangelical suburban church. The church, hereafter referred to as Freedom (a pseudonym), consisted of approximately 2500 regular attendees and faced significant growth-related challenges at the time of the study.	Yes	Interviews and questionnaires pg. 11		No	No			No		Yes	ethnographic approach	Ethnography, critical ethnography, discourse tracing, and participatory action research.
Researcher 5	2022-11-30	10.1007/s13384-016-0216-5	Focusing on what counts: using exploratory focus groups to enhance the development of an electronic survey in a mixed-methods research design	2016	Natal’ya Galliott, Linda J. Graham	Exploratory focus	1. Select participating schools; 2. Recruit participants; 3. Conduct focus groups using semi-structured group interviews; 4. Data analysis, using NVivo, including coding of data using scrutiny techniques and meta coding, to evaluate the relationship between previously identified themes to identify new overarching themes.	To help inform the design of a large-scale cross-sectional survey.	Mixed (quantitative and qualitative)	Semi-structured interviews (a list of pre-set themes was identified)	Data extracted from the semi-structured interviews	No		Yes	The interviews ranged from 35 to 68 minutes in length over a nine-week period.	Face-to-face	Does not mention	Interviewer (maybe a facilitator)	Yes	1. Helps us enrich awareness of other possible response options (for survey development). 2. Help familiarize the researchers with the language of the target audience for survey. 3. Fill the gaps with regards to lived experiences. 4. Pilot questions for survey.	No		Does not mention	Yes	No		Yes	This has been described in sections above	No		I put manipulation but does not fit the definition. I just think this study was not co-creation and a very low level of consultation too.	No	No			No		No	not described
Researcher 7	12/02/2023	10.1080/13645579.2020.1810997	Thinking through participatory action research with people with late-stage dementia: research note on mistakes, creative methods and partnerships	2020	Louisa Smith	Journey maps	Creating a visual representation of target group's actions over time, and how actions are experienced.	Identify the steps involved in target group's target behavior.	Qualitative	experiences of target group	visual representation of target group's actions and experiences	No		No		Face-to-face	varies	someone to create the visual representation	No		No		not specified	No	No		Yes	experience of moving for those with dementia	No			No	No			No		Yes	participatory action research
Researcher 5	07/12/2022	10.1186/s40814-020-00711-0	A novel research method for workshops and co-production of interventions: using a secret Facebook group	2020	Audrey Buelo, Alison Kirk and Ruth Jepson	Facebook group	1. The researchers create a secret Facebook group; 2. The researcher posted 1–2 times per day for 14 days; 3. Members of the group were invited to comment and discuss the content.	Can be used to collect consensus and generating ideas for an intervention.	Qualitative	Responses to the different forms of Facebook posts, including text, photo series, polls, and embedded videos.	Results from the descriptive and thematic analysis	No		No	It only mentions the workshop [Facebook interaction] took place over a 15-day period	Online	Not described	Facilitator(s)	Yes	By interviews participants, the study claims for the method to be: - Acceptable: Attendees of the workshop found it overall an acceptable method. - Practical: Able to complete the research posts at their own pace; - The results suggest that this method is feasible to be implemented in a defined but not controlled context. - This method has high potential to be used to intervention development wit…	Yes	- The Facebook algorithm of what content users see on their home feed could have influenced the participation rates of this study. - Some participants mentioned in the end-of-workshop survey that if they did not check the Face- book group directly for a few days and wanted to catch up, it was difficult to find the posts they had and had not already contributed to without scrolling through all of …	Twenty-one participants joined	Yes	Yes	Time-constrained groups such as new mums, who may be geographically dispersed without reliable transport (pg. 1)	Yes	The method is used in the study to develop an acceptable physical activity intervention for physical inactivity for women with previous gestational diabetes	No			No	No			Yes	Facebook (setting up a secret group, which is not viewable by anyone except those in the group—who are able to join only by direct invitation)	Yes	co-production
Researcher 3	02/12/2022	10.1108/QRJ-01-2015-0012	Festival as methodology: the African cultural youth arts festival	2015	Peter R. Wright, Peter M. Wakholi	Festival	1. Formative phase 2. Bonding phase 3. Uhuru phase (culmination of the festival)	Community building	Participatory, Qualitative	Interest and ideas	Festival	Yes	Knowledge	No		Face-to-face	Photo camera, Video camera	Theatre facilitator, Visual artist	Yes	The methodological approach offered important contexts for negotiating cultural identity and developing empowering knowledge. pg. 10/11 The festival as a research methodology attended to participant’s lived conditions and experiences in both a micro and macro way revealing that all experience is embedded in sociality. pg. 11	Yes	There is considerable debate over the nature of the knowledge produced by qualitative research methods which rely on textual–and increasingly multi-modal–data, rather than numerical data. pg. 10	12 young people (from 12 to 24 years of age), two artists, and six “Elders” who constituted the Patron’s Committee.	Not described	No		Yes	The ACMYAF was a community-based research project, involving a group of young people from the African community in Western Australia. pg. 6	Yes	Storytelling, singing, dancing, acting. pg. 6 Brainstorming pg. 7 Narratives pg. 8		No	No			No		Yes	participatory action research	Ujamaa circle and CACPT pg. 4 The Ujamaa circle is a method that grows out of CACPT and was used to facilitate dialogue among the participants and collect data. PAR pg. 4/5 In ACMYAF, PAR along with CACPT and the Ujamaa circle were applied to the research process by including young people, artists, patrons, funding agencies, and researchers in collaborative approaches to the festival. PaRI pg. 5 …
Researcher 2	2022-11-30	10.1590/1983-1447.2016.esp.67908	Participatory methodologies in research with children: creative and innovative approaches	2016	Viviane Ribeiro Pereira, Valeria Cristina Christello Coimbra, Clarissa de Souza Cardoso, Naiana Alves Oliveira, Ana Cláudia Garcia Vieira, Marcia de Oliveira Nobre, Magda Eliete Lamas Nino	Five Field Map	Data collection was carried out in one of the service’s rooms. The records of the activity with the MCC were performed in a field journal, as the children verbalized their impressions of each of the fields, the degree of satisfaction and/or dissatisfaction, conflict and disruptions in relationships were described, as well as stories related to the people represented on the map.	The Five Field Map (MCC) is a ludic research tool designed to facilitate the oral expression of children to evaluate their social and affective support network based on five fields: family, friends, relatives, school and formal contacts.	Qualitative	children's words	1.The degree of satisfaction and/or dissatisfaction of children 2.Conflict and disruptions in relationships 3.Stories related to the people represented on the map	Yes	MCC favored the interaction of the researcher with participating children, expressing feelings through the game.	No		Face-to-face	Five Field Map	a facilitator	Yes	MCC favored the interaction of the researcher with participating children, expressing feelings through the game.	No		5	Yes	Yes	Children	Yes	(pg. 3) Experience report with a qualitative approach, conducted with children between six and eleven years of age, from a municipal school in Pelotas and in the Psychosocial Children and Youth Care Center, in São Lourenço do Sul, both municipalities of the Rio Grande do Sul State. Data collection was based on records made in field and observation diaries, held from April to July 2016.	Yes	Photovoice		No	No			No		No	not described	In the article, they described Photovoice and Five Field Map as participatory methodologies.
Researcher 7	07/02/2023	10.1177/0743558415584012	Using CBPR Methods in College Health Research: Exploring Excessive Alcohol Consumption	2016	Bulmer, Sandra M.; Barton, Barbara A.; Liefeld, Julie; Montauti, Sara; Santos, Stephanie; Richard, Melissa; Hnath, Laura; Pelletier, Kara; Lalanne, Jude;	Focus group	Survey responses were used to determine eligibility and allow qualified students to indicate specific dates and times they were available to attend a focus group session. Participants were given the option of providing their land line phone number, cell phone number, or email address to receive confirmations and reminders. All but three participants opted to provide cell phone numbers to receive …	Focus groups were selected as a method of data collection in order to gain interpretive insights that would go beyond the experiences and perceptions of individual participants.	Qualitative	focus group questions	audio recordings and transcripts; themes identified by target group	No		Yes	60 to 90 min	Face-to-face	audio recorder	facilitator	Yes	gain insight beyond one on one interview (237)	No		48 took part in this study	Yes	No		Yes	exploring alcohol consumption amongst college students	No			No	No			No		Yes	community based participatory research
Researcher 5	2022-12-02	10.1186/s12889-018-5715-z	Care-physical activity initiatives in the neighborhood: study protocol for mixed-methods research on participation, effective elements, impact, and funding methods	2018	Annemarie Wagemakers, Lisanne S Mulderij , Kirsten T Verkooijen, Stef Groenewoud, Maria A Koelen	Focus group	Only mentions steps related to the tool that has been used to guide the focus group, APEF. See below: 1. Adapting the Activate Participation, Enjoyment, and Fostering (APEF) group processes tool; 2. The APEF tool was originally developed to assess participants’ perceptions on group-based principles for action and consists of statements on which participants in groups vote, followed by an in-depth…	To assess perceptions on PA maintenance, motivation, societal participation, effective elements.	Qualitative	Statements made in focus groups	An evaluation of the group-based principles for actions and perceptions.	Yes	Focus groups stimulates participation and might contribute to participants’ motivation to continue PA in groups (pg. 9)	No		Not described	Does not describe	A facilitator	Yes	Facilitates as well as evaluates group-based principles for action, it stimulates dialogue and is culturally sensitive (pg. 9).	No	Needs strong facilitating skills to manage group dynamics (pg. 9).	Not described	Yes	No		Yes	They'll be using the focus group to assess perceptions related to program to increase PA and health for low socioeconomic status (SES) participants (pg. 1).	Yes	Interviews, concept mapping, logic model and capacity mapping		No	No			No		Yes	Community-based health promotion
Researcher 1	21/02/2023	10.5153/sro.1789	Participatory Theatre as a Research Methodology: Identity, Performance and Social Action Among Refugees	2008	draws on, Alexandra S.; Toombs, Elaine; Mushquash, Christopher J.;	Forum Theatre	Forum Theatre constitutes a series of workshops in which the participants are transformed from a passive audience into the double roles of actors and active audience. Personal stories of conflict and oppression are acted out by the participants themselves, who, by stepping in and replacing the protagonist, test out strategies for action. They construct dramatic scenes involving conflictual oppres…	FT produce different kinds of knowledge and insights for the participants as well as for the researchers. As a research tool, all the different stages of Forum theatre workshops produce generative and local knowledge, starting with the use of the body, the container of memory, emotions and culture.	Participatory, Participatory Theatre	participants stories	The Forum Theatre scene is the final product of a long process of rehearsals and performance training with the participants who become the performers.	Yes	They have all challenged, through their narratives and performances as theatre participants, any homogenized constructions of ‘ethnicity’, ‘religious affiliation’ and ‘refugee’ migratory status (p. 2). FT is a tool of collective empowerment and emancipation; when the participants step on to the stage to change the course of action, they often feel this sense of empowerment and achievement; (p.5).…	No		Face-to-face	Camera or audio recording device; theatre or location for the training and performance;	trainers; actors/participants/storytellers; community coordinator; interpreter if needed;	Yes	The mere act of physical movement within the group, transformed by the theatrical safe space of action, often had a profoundly positive effect - of collective laughter, recognition and release (p.5).	Yes	Not every situation of social conflict can be successfully ‘formulized’ - e.g. There are cases in which the scenes chosen by the participants are so repressive or aggressive that they do not provide any leverage for negotiations (p.5).	not described	Yes	Yes	Refugees: Somali women’s group; Kurdish groups; the Kosovan group (p.2).	Yes	The theatre events focused on the refugees’ lives since coming to London and their encounters with voluntary and statutory agencies (p.2). For example, one of the participants performed the role of the mother in a scene where her daughter was bullied in school and thus was too afraid to go back there. The mother was accused by the head-teacher of keeping her daughter away from school, and as a re…	Yes	individual interviews: the individual interviews were carried out with a selection of members of the different groups (p. 2). The semi-structured individual interviews: carried out with several members of each group, explored further the choices taken and the suggestions made by participants during the theatre sessions, and more generally, their views on their lives in London (p.2). The post-perf…	All theatre sessions were videoed. Augusto Boal (1979) developed Forum Theatre as part of the Theatre of the Oppressed, based on the principles of Paul Freire’s (1970), as a tool of collective empowerment and emancipation.	No	A process / model / framework is not mentioned			No		Yes	Theatre Praxis as Research Method
Researcher 4	30/11/2022	10.1016/j.ijhcs.2019.07.008	FUBImethod: Strategies to engage children in the co-design of Full-Body interactive experiences	2019	Marie-Monique Schaper, Ole Sejer Iversen, Laura Malinvernia, and Narcis Pares	FUBImethod	(1) Defining a Common Ground, (2) Defining Context and Goal Appropriateness (3) Awakening Embodied Awareness, (4) Translating Embodied Experience, (5) Prototyping Embodied Experience and (6) Understanding Embodied Experience	The main goal of the FUBImethod is to help co-designers in Full-Body Interaction to guide design teams including children and their design sessions with a number of techniques to foster embodied awareness.	Participatory, Qualitative	Children's free response, "movement"	full-body interaction learning environments that are suited for children	Yes	claims a step towards equal partnership	unclear		Face-to-face	Traditional low-tech material for group activities (e.g., white boards, pen and paper, post-it note)	Facilitator, designers. one's own body	Yes	Method can be generalized to other application areas in HCI, main materials needed is own body (pg. 15)	unclear	A little unclear, but seems as if this method was more successful in engaging kids only, while adult co-designers were less involved.	In this case around 40 children	Yes	Yes	Children	Yes	In this example, the method was used together with children, design experts, a curator, a museum director, guides and teachers. The goal was to co-design full body experience learning environments	Yes	Several "techniques" are mentioned: Dwelling space technique (bodily engagement with a specific physical area), KidReporter method (a playful activity for children in which they investigate a specific topic by pretending to be a journalist of a newspaper team), situated bodystorming technique (starts with one child performing simple, repetitive movements, afterwards other children join in), Puppe…	Not sure whether this is not more of a framework. There are several short techniques described (see form) which were used within this method	Yes	Yes	FUBImethod in itself might be seen as the framework.		Yes	NVivo	Yes	participatory design
Researcher 5	30/11/2022	10.1016/j.ijhcs.2016.03.004	Towards Methods for Evaluating and Communicating Participatory Design: A Multimodal Approach	2016	Laura Malinverni, Joan Mora Guiard, Narcis Pares	Full-Body Interaction	The design and creation of the space: 1) Design the space; 2) Pilot testing the environment (with first workshop) with kids; Pilot testing workshop with kids: 1) exploring the activity: to explore the designed space together 2) the drawing activity: asked to drawn what they would like to see under the fog (created in the space).	The Fully-Body Interaction was used to analyze how children interact with and interpret the initial design proposal and to include children's interests and contributions in the design of the experience.	Participatory	Observed interactions via recording on the kids throughout the exploratory activity and analyses of drawings	Understanding of children's interpretation of the space, via analysis of video of the use of the space and children's input via drawings' analysis	No		Yes	Three sessions of one and a half hours each	Face-to-face	Space, equipment to recreate fog and other material equipment to create the interaction space and for the kids to interact with the space (nets, cameras). For the drawing activity, pencils, markets, scissors, magazines, different types of paper, etc.).	Facilitators for the interactions and for the analysis is	Yes	Multimodal analysis (i.e. full-body interaction) as a way to provide solid empirical data upon which inferences may be grounded, to orient the design process and to facilitate the communication between experts, designers and researchers (pg. 9)	Yes	Mentions technical challenges with the data recording. Mentions the approach may be time-consuming so not suitable for all contexts. The drawing part of the activity presented methodological issues in gaining deeper insights into the use of multimodal resources. The reduced number of users and short interaction time may have offered a limited perspective.	Doesn't say	Yes	Yes	Autistic children	Yes	The example is the paper itself (example described briefly in steps)	No			Yes	No			Yes	Does show pictures of results (but no mention of what used were used to represent the findings).	Yes	participatory design	The multimodal analysis focuses on: a) children's exploration of the space, b) movements of the butterfly net, which indicates the pattern of movements performed within the space, c) Gaze direction.
Researcher 1	20/03/2023	10.1177/193758671400700204	Rehabilitation Centers in Change: Participatory Methods for Managing Redesign and Renovation	2014	Marjaana Lahtinen, Suvi Nenonen, Heidi Rasila, Jouni Lehtelä, Virpi Ruohomäki, and Kari Reijula	Future workshop	One goal at a time was chosen for the future workshops, in which both the management and the personnel of the organization participated. The workshop began with management’s presentation concerning the future challenges and the strategic change goal. After that, the workshop participants were divided into small groups that discussed how the chosen change goal would affect various perspectives. Fo…	The method can be used to evaluate the need for change and to lay out the objectives of the change. It is used when it is known that changes will take place but there is still no common understanding of what will happen and how the organization will respond to this change. The aim of the future workshop was to bring a participatory element to strategic planning, to give the employees the ownershi…	Participatory	Goals identified in Management workshops.	How the future change can affect the goal - the results of the discussions were summarized onto Post-it notes that were glued to a picture of the wheel.	Yes	The method adds to the understanding of the participants and is a way to create commitment to change, as the participants are involved in defining the objectives and in deciding how to meet them.	No		Face-to-face	not described	not described	Yes	See table 4: Good ground for creating common understanding of future scenarios and common goals; Allows wide participation and provokes free discussion; Is perceived as inspiring by the participants.	Yes	See table 4: The findings are quite general and it is hard to get any concrete results in the workshop; the results need reprocessing. Only the beginning of a change process; needs to be followed by other measures.	not described	Yes	No		Yes	The paper is an example: methods applied in rehabilitation centers in Finland. This study is part of the 4-year “Developing Processes and Facility Planning of Rehabilitation Centers” project, which was carried out by the Finnish Institute of Occupational Health and Aalto University.	Yes	Management workshops: In the first step, the possible or plausible future scenarios and strategic change goals were laid out in management workshops. One goal at a time was chosen for the future workshops, in which both the management and the personnel of the organization participated. Future wheel: After that, the workshop participants were divided into small groups that discussed how the chosen…	It was based on a method originally introduced by Jungk and Mullert (1987). In the present study, the future workshop was modified and tailored to the context of the rehabilitation centers.	Yes	Yes	Change process model	See table 1: 1) Organization’s need for change and strategic visions. 2) Specified change goals and recognition of the prerequisites for change; 3) Selecting methods of implementation an development work; 4) Implementation of change; 5) Follow-up and evaluation.	No		Yes	participatory research
Researcher 1	25/01/2023	10.1016/j.envsoft.2018.08.028	Tools and methods in participatory modeling: Selecting the right tool for the job	2018	Alexey Voinov, Karen Jenni, Steven Gray, Nagesh Kolagani, Pierre D. Glynn, Pierre Bommel, Christina Prell, Moira Zellner, Michael Paolisso, Rebecca Jordan, Eleanor Sterling, Laura Schmitt Olabisi, Philippe J. Giabbanelli, Zhanli Sun, Christophe Le Page, Sondoss Elsawah, Todd K. BenDor, Klaus Hubacek, Bethany K. Laursen, Antonie Jetter, Laura Basco-Carrera, Alison Singer, Laura Young, Jessica Brun…	Fuzzy cognitive mapping	1) FCM starts with defining the most relevant variables that comprise a system, and the dynamic relationships between these variables, and 2) then FCM extends the cognitive/concept mapping method by assigning the degree of influence (either positive or negative) that one variable can have on another.	Fuzzy cognitive mapping allows groups to share and negotiate knowledge about a problem and build semi-quantitative conceptual models. FCM facilitates the explicit representation of group assumptions or beliefs about a system being modeled through parameterized cognitive mapping.	semi-quantitative modeling	variables that comprise a system	not described	unclear		Yes	FCM can be employed with a stakeholder group to build and evaluate, through scenario analysis, a model in a short time (1–2 h) or through individual interviews that take less than 30 min (p. 2378).	Not described	not described	not described	Yes	1) can be evaluated to understand system trends based on ‘what if’ scenarios. This allows stakeholders to contrast and compare the effect of different scenarios or evaluate the effectiveness of different management interventions in a given a socio-environmental problem (p. 238). 2) can be constructed in many ways, providing a way to combine the experiences or expertise of several individuals with…	Yes	1) Such quick analysis comes at a cost since FCM does not represent specific quantities and is largely limited to defining linear relationships between concepts. 2) time and thus delays are not represented in FCM, as the system changes in ‘steps’ that bear no connection to real-world time. 3) the model output is limited to conceptual and qualitative units with no real-time reference for how dimen…	not described	Not described	No		No		Yes		FCM extends the cognitive/concept mapping method by assigning the degree of influence (either positive or negative) that one variable can have on another (p. 238). Increased use in scenario planning and complex systems modeling (p. 238).	No	No			Yes	1) Fuzzy Cognitive Mapping (FCM)method was selected, implemented with the Mental Modeler (Grayet al., 2013) online tool (p. 241). 2) There are numerous extensions to the FCM methodology, and software tools have been developed specifically to support participatory FCM (p. 238).	Yes	participatory research	This paper is about a collection of tools that can be used in participatory modelling - rather than about applying this tool in a co-creation project. See page 240-241 on selecting methods to inform the taxonomy.
Researcher 7	18/02/2023	10.1080/15710882.2017.1340484	The psychological benefits of cooperative place-making: a mixed methods analyses of co-design workshops	2017	Corcoran, Rhiannon; Marshall, Graham; Walsh, Erin;	Place-making	1) Participants take a tour of target location, 2) Participants repeat tour whilst also recording feelings about the place, 3) Participants explore in a focus group the potential for the space, and the practicalities of delivering these, 4) Participants collectively develop a concept plan and objectives to deliver the concept plan	Allow collective planning design and management of public spaces.	Participatory	instructions	concept plan and objectives for the space	No		unclear		Face-to-face	post it notes	facilitator	No		No		not specified	Yes	No		Yes	Working with community members to determine what to do with a dilapidated property in South Liverpool (316)	No			No	No			No		Yes	co-design
Researcher 4	28/11/2022	10.1177/1609406919851635	The Gaataa’aabing Visual Research Method: A Culturally Safe Anishinaabek Transformation of Photovoice	2019	Beaudin Bennett, Marion Maar, Darrel Manitowabi, Taima Moeke-Pickering,Doreen Trudeau-Peltier, and Sheila Trudeau	Gaataa’aabing Visual Research Method	The method is based on the originally defined steps of photovoice (Wang & Burris, 1997). However, there are a few concepts identified (see text) that adapt the method to the specific indigenous context: (1) the research method and cultural protocols are adapted to the respective Indigenous community context; (2)the community immersion of the academic team grounds the researchers in the day-to-day…	To ensure cultural safety, the original photovoice method had to be adapted. Moreover, to move away from a prescriptive, rigid, and investigator-driven approach to research.	Participatory, Qualitative	imagination, discussion from learning circles	photographs, media	Yes	building of trust and relationship between researcher and participants	unclear	The concepts included in the method were established during 13 learning circles, but it is unclear how long the method itself takes. I would think that it is the same as a conventional photovoice method?	Face-to-face	photographic technology, cellphone or digital camera, computer, projector, printer to print the photographs, paper	facilitator, one researcher really living in the community	Yes	building cultural safety by incorporating culture-specific values and practices to an existing method (pg. 8), active engagement, methodology was iteratively tested on a weekly basis (pg. 9), therapeutic experience	Yes	Very localized (pg. 8). However, this is not really stated as a con/challenge, this is more my interpretation.	In this case 23 participants from 3 communities	Yes	Yes	the method is specifically intended to be used with indigenous populations, in this very specific case with Anishinaabek people in Ontario, Canada	Yes	Gaataa’aabing was developed in collaboration with Anishinaabek people in Ontario, Canada to research health problems.	No		I think that this method (more development of a method) has a very high level of participation, but would like to be confirmed herein by others.	Yes	Yes	1: In depth dialogue with First Nations health service providers and CAG, 2: weekly group learning circles in which the method was developed, defined, and tested		No		Yes	community-based participatory research	Could also be seen as a description of the development of the method.
Researcher 6	2023-01-11	10.1080/17441692.2016.1165718	from informed consent to dissemination: Using participatory visual methods with young people with long-term conditions at different stages of research	2016	Cecilia Vindrola-Padros, Ana Martins, Imelda Coyne, Gemma Bryan & Faith Gibson	Story board	The researcher and the child read through the chosen information sheet together. After answering any questions, the child was asked to choose between two assent activities to explore the purpose of the research and what their participation would involve: 1) a story-board with symbols replacing missing words aimed at younger children. Each time the word was replaced in the storyboard, the child wa…	These methods were used to determine whether the child understood the key issues of what being involved in the study would require them to do, including that participation was voluntary, that they could withdraw at any time, and the possible risks and benefits of taking part.	Participatory, visual	free response	assent from children	unclear		No		Face-to-face	pre-made story board.	researcher and parent/guardian	No		No		n/a	Yes	Yes	young children. #5	Yes	gaining assent from children. #5	Yes	word search		No	No			No		No	not described
Researcher 6	2023-01-11	10.1080/17441692.2016.1165718	From informed consent to dissemination: Using participatory visual methods with young people with long-term conditions at different stages of research	2016	Cecilia Vindrola-Padros, Ana Martins, Imelda Coyne, Gemma Bryan & Faith Gibson	Word Search	Key words such as ‘observe’ and ‘participate’ were scrambled. Each time the word was found in the word search or replaced in the storyboard, the child was asked to explain what the word meant in their own context and then again in a research context.	These methods were used to determine whether the child understood the key issues of what being involved in the study would require them to do, including that participation was voluntary, that they could withdraw at any time, and the possible risks and benefits of taking part.	Participatory, visual method	completing the word search activity	consent to partake in study	unclear		No		Face-to-face	word search activity sheet	researcher and parent/guardian	No		No		n/a	Yes	Yes	children. #5	Yes	used to gain assent from children. #5	Yes	story board with symbols missing		No	No			No		No	not described
Researcher 5	09/12/2022	10.1007/s10900-010-9254-5	Disease Maps as Context for Community Mapping: A Methodological Approach for Linking Confidential Health Information with Local Geographical Knowledge for Community Health Research	2010	Kirsten M. M. Beyer, Sara Comstock, Renea Seagren	Geographic Information Systems	We use a sophisticated disease mapping methodology (adaptive spatial filtering) to create continuously defined maps of colorectal cancer, then import these layers into an open source GIS application to provide the context for a participatory community mapping exercise.	To examine and draw conclusions about the where in health research, and to target resources and interventions geographically.	Mixed (quantitative and qualitative)	The conclusion of all focus groups and interviews and points of maps indicated by community	Maps and list of features	No		No		Face-to-face	Gis software	Facilitator	Yes	Offer the opportunity for researchers to examine and draw conclusions about the where in health research, and to target resources and interventions geographically and Visual exploration and presentation of health data (pg. 2).	Yes	Using a participatory GIS approach to investigate health questions is complicated by limitations regarding community access to confidential health data at a fine geographical scale (pg. 2)	Method was used with 60 participants	Yes	No		Yes	The study engage residents from a rural Iowa town in exploring, interpreting and annotating statewide maps of colorectal cancer (pg. 3 onwards).	Yes	Community mapping		No	No			Yes	Google EarthTM mapping service	Yes	community-based participatory research
Researcher 1	26/01/2023	10.1016/j.envsoft.2018.08.028	Tools and methods in participatory modeling: Selecting the right tool for the job	2018	Alexey Voinov, Karen Jenni, Steven Gray, Nagesh Kolagani, Pierre D. Glynn, Pierre Bommel, Christina Prell, Moira Zellner, Michael Paolisso, Rebecca Jordan, Eleanor Sterling, Laura Schmitt Olabisi, Philippe J. Giabbanelli, Zhanli Sun, Christophe Le Page, Sondoss Elsawah, Todd K. BenDor, Klaus Hubacek, Bethany K. Laursen, Antonie Jetter, Laura Basco-Carrera, Alison Singer, Laura Young, Jessica Brun…	Geographic Information Systems	In participatory mapping, local stakeholders can sketch out spatial features on the ground, paper, or a touch screen on top of remote sensing imagery.	GIS are computer-based mapping frameworks that can be used to help stakeholders in visualizing and modelling their problems spatially. GIS can be used to analyze and display how various scenarios play out on the landscape being considered, and how those changes provide benefits or costs to various stakeholders. GIS can also be used to provide inputs to other models - called public participation G…	Quantitative, Quantitative modeling	location of target items on a map; can be sketched, photographed or placed into the software	maps of the desired inputs	Yes	see table 1: transparency	No		Not described	see table 2: time, money, and computer resources	see table 2: expert modelers,	Yes	See table 1: spatial representation, ease of communicating results, and ease of modification, transparency,	Yes	However, implementation of quantitative GIS models typically requires quite a high level of technical skill; and over-reliance on the technical aspects of GIS may alienate less-skilled stakeholders (pg. 239). See table 1: poor temporal representation, poor qualitative and quantitative forecast, cannot handle uncertainty, and does not support feedback loops.	not described	Not described	No		Yes	For example, stakeholders can map the land use and soil characteristics of their land parcels in a GIS, and use these maps to measure quantitatively the extent of land parcels under various land use and soil categories (pg. 239). Indian groundwater crisis: as spatial information was increasingly needed to better visualize and understand the problem, villagers and leaders began using handheld GPS …	Yes	GIS can also be used to provide inputs to other models (pg. 239). Coupling system dynamics models with GIS to exchange information between spatially-distributed models over the simulation time (pg. 240).	There are several efforts to simplify GIS tools to facilitate use by less-technically-trained stakeholders, taking advantage for example of the increasing popularity of mobile and web technologies (pg. 239).	No	No			Yes	Village GIS (http://mspaceapps.in/VillageGIS), help users customize these solutions to their needs, and help collect, analyze and manage their data (pg. 235). ('PP-GIS′) tools https://www.participatorymodeling.org/node/45 (pg. 242).	Yes	participatory research	This paper is about a collection of tools that can be used in participatory modelling - rather than about applying this tool in a co-creation project. See page 240-241 on selecting methods to inform the taxonomy.
Researcher 5	2022-11-30	10.1016/j.healthplace.2008.08.011	Understanding the experience of place: Expanding methods to conceptualize and measure community integration of persons with serious mental illness	2008	Greg Townley, Bret Kloos, Patricia A. Wright	Geographic Information Systems	GIS has been used in combination with participatory mapping (inserted alone in the previous form). 1. The designated points plotted for each participant (through the participatory mapping exercise) were plotted on GIS to calculate the standard deviational ellipse (SDE), i.e. the distance of the x coordinators and y coordinates of each individual point from the mean center of all points to define …	To capture individual access or opportunity of movement through a community and to calculate the area of each activity space. Furthermore, to use the activity space as a quantifiable index of community integration, i.e. the area representing the geographic spread of community activities in which the individual reports engaging.	Quantitative	Is used designated points that were plotted by participants through the participatory mapping exercise.	GIS activity spaces	No		No		Not described	GIS software	A researcher with GIS expertise	Yes	"The importance of this figure (the activity space areas) is that it can then be compared to self-report survey data to uncover potentially interesting relationships between psychosocial variables and the square mile area of the activity space ellipse" pg. 6	Yes	The activity spaces created in GIS are based on the distance points from the mean center of points. This method may underestimate the amount of "community integration" represented by an activity space if locations of activities are clustered near each other. Alternatively, this method could overestimate community integration associated with activity spaces that are inflated by a relatively infreq…	Doesn't specify (seems like the researcher her/himself have plotted data and realized the activity areas)	No	No		Yes	Explains how to plot the data on GIS (steps described above).	Yes	Participatory mapping	I added "manipulation" but it is not "manipulative". It is simply not participatory, but being used to plot data has been collected with the participants.	No	No			Yes	GIS software	Yes	community-based participatory research
Researcher 2	2022-11-28	10.1016/j.forpol.2017.04.014	Mapping certified forests for sustainable management - A global tool for information improvement through participatory and collaborative mapping	2017	Mapping certified forests for sustainable management - A global tool for information improvement through participatory and collaborative mapping	Geo-Wiki online tool	For a user guide on how to participate in the improvement of the new global forest certification map through Geo-Wiki, please refer to the Geo-Wiki website (http://www.geo-wiki.org/branches/forest/ and https://geo-wiki.org/archive/manual/feedback_forest_certification.pdf).	For visualization and interactive improvement of the global forest certification product through collaborative mapping, aiming at a range of stakeholders including third-party certifiers, green NGOs, forestry organizations, decision-makers, scientists and local experts. Such an approach can help to make more accurate information on forest certification available, promote the sharing of data and e…	Participatory	For example, forest managers might feel invited to check if their certified forest area is in the right location and to correct this information, when appropriate.	openly accessible data available on forest certification	Yes	maps of certified forest can be used as a marketing tool and for monitoring by certification schemes, the private sector and governments.	unclear		Online	network, database	NR	Yes	1. While we recognize that the nature of benefits varies across user groups, they are inherently interconnected. 2. the data could be useful for studying the influence of certification on illegal logging (Kishor and Lescuyer, 2012), forest degradation (Brandt et al., 2016) and to study the effects of certification on indigenous peoples' rights (Teitelbaum and Wyatt, 2013). 3. a spatially explicit…	unclear		NA	Not described	Yes	The potential users of such a system include: certification schemes and bodies, certificate holders, third-party certifiers, green NGOs, forestry organizations, relevant decision-makers and scientists. (pg.16)	Unclear	For example, forest managers might feel invited to check if their certified forest area is in the right location and to correct this information, when appropriate. We plan to actively engage these stakeholders, e.g. through targeted campaigns, in order to elicit feedback and move towards an improved community-based global forest certification map as a co-produced and freely available product.	No			No	A process / model / framework is not mentioned			Yes	please refer to the Geo-Wiki website (http://www.geo-wiki.org/branches/forest/ and https://geo-wiki.org/archive/manual/feedback_forest_certification.pdf). (pg.16)	No	not described	Sustainable forest management has multiple objectives and is of vital importance for various Sustainable Development Goals (SDGs, e.g. SDG 15 on "Protect, restore and promote sustainable use of terrestrial ecosystems, sustainably manage forests, combat desertification, halt and reverse land degradation, halt biodiversity loss"), and for the greenhouse gas balance among many other benefits. (pg.10)
Researcher 1	20/03/2023	10.1080/17441692.2016.1170178	Participatory mapping in low-resource settings: Three novel methods used to engage Kenyan youth and other community members in community-based HIV prevention research	2016	Eric P. Green, Virginia Rieck Warren, Sherryl Broverman, Benson Ogwangb, and Eve S. Puffer	Community mapping	A team of three young adults, including author BO, were recruited from the community and trained to use consumer grade, handheld GPS devices to identify and locate community features that would be used to create the map. We were able to locate a shapefile—a common spatial data format for depicting points (e.g., villages), lines (e.g., roads), and polygons (e.g., administrative boundaries)—that ou…	The goal of the first stage was to create the basemap of the community. Community members can be involved in a number of ways, from leading the actual mapping to providing input and context.	Participatory, participatory mapping methods	physical locations that are being mapped out	All spatial data were compiled into basemap layers using the free, open-source desktop GIS program QGIS. A large version of the map was printed for the division's administrative offices and was their first formal map of the community.	unclear		Yes	The mapping team created all of the other features by traveling throughout the division over the course of two weeks to capture waypoints (coordinates of latitude and longitude depicting specific locations) and routes (strings of coordinates depicting the path traversed). With significant community support, the research team mapped the majority of community features over the course of two weeks.	Face-to-face	software, GPS system, funding, paper, participants.	participants from the community; IT support; Facilitator	unclear		unclear		3 participants from the community	Yes	Yes	Three novel methods used to engage Kenyan youth and other community members in community-based HIV prevention research (title). This study took place in 2009 in Muhuru Bay, a small fishing town located in Kenya's (former) Nyanza Province and situated on the shores of Lake Victoria and the country's northernmost border with Tanzania; activities involved youth ages 10 to 18, their parents, their te…	Yes	The whole paper is an example of engaging Kenyan youth and other community members in community-based HIV prevention research.	Yes	In the first stage, the research team worked with the local community to develop a digital basemap, a basic map of the community depicting boundaries, main roads, and points of interest such as schools. The research team then conducted mapping activities and focus groups with youth, parents, and teachers and used the results to design a participatory mapping game for youth. In the final stage, yo…	Community mapping is an established, but underused methodology.	No	A process / model / framework is not mentioned			Yes	All spatial data were compiled into basemap layers using the free, open-source desktop GIS program QGIS (version 1.1; QGIS Development Team, n.d.) - pg.6	Yes	formative community-based research
Researcher 1	21/02/2023	10.1177/1609406919849324	Making Children’s Nursing Practices Visible: Using Visual and Participatory Techniques to Describe Family Involvement in the Care of Hospitalized Children in Southern African Settings	2019	Natasha North, Stephanie Sieberhagen, Angela Leonard, Candice Bonaconsa, and Minette Coetzee	Graphic Facilitation	Researchers need to facilitate the group effectively, applying skills and knowledge of group processes and dynamics to support the process of enquiry. The process of generating a graphic record was initiated at the first focus group with nurses in each setting. Suggestions for implementing graphic facilitation based on our experiences are offered in Table 3. STEPS: 1) The graphic record was displ…	Graphic facilitation has been used as a tool to establish shared understanding and agendas and used as an interactive way of promoting engagement in group discussions; We used graphic facilitation to capture information generated through the initial focus group and interviews, generating a visual pathway of care which was then collaboratively explored by participants during subsequent focus group…	visual method	discussion points	A graphic record: a key feature of the tool is the way that information depicted graphically can be refined and consolidated in dialogue with participants, with the researcher/recorder using simple images and text, o create a clear picture of a complex situation.	Yes	GF helps to anchor discussions by providing a shared visual point of reference, while allowing multiple perspectives to be identified and explored; with participants appearing to find the process of cocreating the graphic to be energizing and engaging; (pg. 5). nurses were seen to bring colleagues to view the graphic record and seemed proud to have their practice represented in this way, with a t…	No		Face-to-face	A Canvas: the canvas is a large sheet of paper (approximately 2 m x 1m) attached to the wall with masking tape. A variety of colorful pens and simple images are used to graphically capture the information; Post-its: A practical way to keep things “unset” is to work with sticky notes and pencil alongside marker pens, to signify when a point is tentatively expressed or positioned; White adhesive-ba…	graphic facilitator; participants	Yes	The “trick” of creating a large and attractive graphic can be impressive (pg.5).	Yes	A degree of artistic skill is required to create graphic records, but considerable guidance on using icons, calligraphy, color, and other techniques is available for practitioners wishing to develop their graphic competence (pg. 5).	not described	Yes	Yes	Nurses	Yes	Graphic facilitation has been widely used in organizational and business development but seems to be little used in health-care research (pg.4) The selection of the pathway of care as the focus for the graphic provided an opportunity to explore nurses’ narrative accounts of what happens in practice, without predetermining which events and actions were relevant. Visualizing care as a pathway has b…	Yes	focus groups and interviews (pg.5) The focus groups were often lively and good-humored after the graphic facilitation; The graphic record was used as a stimulus to dialogue outside the initial focus groups in which they were developed (pg.5).	The cognitive work involved on the part of the researchers and participants is less obvious, but far more important (pg.5). See table 3 for more tips on applying this method.	No	No			No		Yes	participatory research
Researcher 1	20/03/2023	10.1080/17441692.2016.1170178	Participatory mapping in low-resource settings: Three novel methods used to engage Kenyan youth and other community members in community-based HIV prevention research	2016	Eric P. Green, Virginia Rieck Warren, Sherryl Broverman, Benson Ogwangb, and Eve S. Puffer	Geocaching games	Geocaching is an activity in which participants hide small objects in public places and post the coordinates, or clues to the coordinates, on geocaching websites. Other geocachers then use GPS devices to navigate to the coordinates and find the hidden object. Anyone who locates a geocache may take the object in exchange for another object of similar value. Teams were provided with hand-held GPS u…	Aimed to gather more detailed information from youths’ perspectives about the locations identified during the focus groups as important to understanding positive youth development and risky behavior. To do this, the research team designed four photo ‘scavenger hunt’ games for youth, one for each school participating in the focus group discussion.	Participatory, Participatory Photo Mapping method	focus group discussions	more detailed information from youths’ perspectives about the locations identified during the focus groups	No		Yes	he games and review sessions lasted about 90 minutes	Face-to-face	GPS devices or photo scavenger hunt guide; hand-held GPS units; smartphones with built-in cameras. pre-set geocache coordinates.	research team and game participants	No		No		A different game was organized at each school, and 2 teams of 4 youth from the school participated (n=32 overall).	Yes	Yes	Three novel methods used to engage Kenyan youth and other community members in community-based HIV prevention research (title). This study took place in 2009 in Muhuru Bay, a small fishing town located in Kenya's (former) Nyanza Province and situated on the shores of Lake Victoria and the country's northernmost border with Tanzania; activities involved youth ages 10 to 18, their parents, their te…	Yes	This whole article is an example	Yes	Focus groups: To do this, the research team designed four photo ‘scavenger hunt’ games for youth, one for each school participating in the focus group discussion (pg. 7). Focus group transcripts were analyzed by the research team to identify salient themes and community locations for follow-up investigation during the geocaching games (pg. 8).	The games were inspired by the popular outdoor activity called geocaching and the Participatory Photo Mapping method	No	A process / model / framework is not mentioned			Yes	hand-held GPS units (with built-in two-way radios); smartphones with a built-in camera and GPS	Yes	formative community-based research
Researcher 4	2022-12-02	10.3390/ijerph17103457	Community Group Model Building as a Method for Engaging Participants and Mobilizing Action in Public Health	2020	Sarah Gerritsen, Sophia Harré, David Rees, Ana Renker-Darby, Ann E. Bartos, Wilma E. Waterlander and Boyd Swinburn	Graphs over time	Participants were introduced to an empty graph with time on the X-axis (with a vertical line for the present time) and a variable on the Y-axis. To define the variables in our study example, participants focused on the question; “What are the factors that have affected or influenced children in (your community) eating fruit and vegetables?”. They were asked to draw on the empty graphs the histori…	identification of key factors and how these evolve over the past years.	Participatory, Qualitative	free response	"personalized graph"	unclear		Yes	One workshop taking one evening	Face-to-face	empty graph on a big paper, pens	facilitator	Yes	enables non-static thinking (pg. 6)	unclear		In this example, 3-5 participants	Yes	unclear	Local communities are described, also health promotion contexts (pg. 1, pg.10)	Yes	a study with members of a multicultural, low-income community to explore declining fruit and vegetable intake in children; Group model building is mentioned, stages are the three methods involved (graphs over time, cognitive mapping, and causal loop diagrams), see abstract and pgs. 4-5.	Yes	cognitive mapping, causal loop diagrams		Yes	Yes			No		Yes	participatory research
Researcher 7	14/02/2023	10.1177/1090198113511816	The Truth, the Whole Truth, and Nothing but the Ground-Truth: Methods to Advance Environmental Justice and Researcher–Community Partnerships	2014	Sadd, James; Morello-Frosch, Rachel; Pastor, Manuel; Matsuoka, Martha; Prichard, Michele; Carter, Vanessa;	Ground truthing	Participants are provided training on identifying target objects in a mapped out area. Participants explore the area and either identify objects that fit a particular description or are noted down in a database.	To include community members in data collection.	Participatory	instructions, areas to explore	a map with markers of the target objects and their features	No		Yes	6 weeks	Face-to-face	notebooks, maps, aerial photos, data entry forms and instructions	someone to do the data collection	Yes	In addition, the ground-truthing process itself proved valuable as community members developed working relationships with academic researchers, gained an understanding of how more complicated data sets and analyses were constructed, and learned to trust the more complex EJSM being developed at the same time (282)	No		not specified	Yes	No		Yes	verifying whether hazards in a database were accurate (283)	No			No	No			No		Yes	community based participatory research
Researcher 1	07/03/2023	10.1177/1049732307305250	Walking the Talk: How Participatory Interview Methods Can Democratize Research	2007	Amy Salmon	Group interview	Often during the interviews, women’s testimonies regarding their personal experiences with substance use, relationships, or other areas of struggle would build on one another. During these times, I would try to “stay out of the way” by asking only questions of clarification, as well as asking the women if and how they felt the experience they had described was similar to or different from others …	Group interviews can benefit both the participants and the research, support women's agency, and democratize the research process while mitigating the potential for the misrepresentation and appropriation of women’s experiences.	Participatory, Qualitative	no	interview transcripts	Yes	Through their involvement in the group interviews, participants had an opportunity to share their individual experiences with others but also to reflect on the extent to which their experiences are similar to, different from, or otherwise related to, the experiences of others in the group. The dialogic style used in the group interviews supported the participants (including, in this instance, me)…	No		Face-to-face	not described	interviewer; interviewees; someone to engage the interviewees in the analysis	Yes	As the conversations built, the enthusiasm for joining their lived experiences with those of other women was palpable; The dialogic style of the group interviews and shared analysis also proved crucial in identifying emerging issues and questions from the women. (pg.988). By not insisting on the reduction or pathologizing of women's experiences into an isolated individual "case,” this method allo…	No		not described	Yes	Yes	Aboriginal women whose mothering experiences include substance use and FAS/FAE; The issues of misrepresentation and appropriation of voice remain especially salient in Aboriginal health research because of the colonial legacies of Indigenous-White research relations. Although acknowledging that speaking for others in academic research contributes to the marginalization and disenfranchisement of l…	Yes	Incorporating group interviews and sharing analysis with Aboriginal women whose mothering experiences include substance use and FAS/FAE proved to be integral for building a method for health policy analysis that reflects their interests, priorities, and understandings while challenging the highly problematic and neocolonial research practices of speaking for, rather than speaking with, Aboriginal…	No		The disempowering aspects of traditional research paradigms and methods have been well documented by many feminist qualitative researchers in and outside of health and education.	No	A process / model / framework is not mentioned			No		Yes	participatory research
Researcher 3	03/12/2022	10.1016/j.compedu.2007.09.015	IDR: A participatory methodology for interdisciplinary design in technology enhanced learning	2007	Niall Winters, Yishay Mor	Identification–Development–Refinement	1. Identify potential patterns through the use of typologies and case studies. 2. Develop a set of patterns based on designs evidenced by the case studies. 3. Improving upon the patterns through collaborative discussion and reworking using our suite of web tools.	IDR is simultaneously a tool for and a product of design research. It offers a framework for collecting, communicating and iteratively enhancing design knowledge.	Participatory	Typologies	Technology for learning	unclear		unclear		Face-to-face, Not described	Interactive web-based tools	Not described	Yes	IDR is particularly strong in this regard as through pattern development, participants are required to understand and critique patterns outside of their discipline. pg. 595 The IDR methodology was an enabler of generalizable design practices across the partners, through the participatory development of design patterns. pg. 597 A contribution of the IDR methodology is that it implicitly works from…	No		Not mentioned	Not described	No		Yes	Developing of learning technology within an interdisciplinary field of stakeholders.	No		The workshops were face-to-face, but in the section about the method it is not described if this method only works in-person or that it works online as well. For the workshop a facilitator was needed.	No	No			Yes	http://lp.noe-kaleidoscope.org/outcomes/patterns/map/	No	not described
Researcher 3	04/12/2022	10.1093/bjsw/bcz098	Arts-Based Methodology for Knowledge Co-Production in Social Work	2020	Dorit Segal-Engelchin, Ephrat Huss, Najlaa Massry	illustrative arts-based method	The proposed methodology includes three central compositional elements of art analyses: 1) the inter-relationship between figure and background within a composition, 2) the recourses and obstacles included in the picture background and 3) the use of symbols and metaphors.	The aim is not to create an aesthetic art product or to be diagnosed, but rather to expand the voice of participants by enabling them to self- define as well as to explain the content. The art is thus a trigger to a narrative.	Participatory, Qualitative, Drawings	Lived experience	Drawings	Yes	Empowerment	Yes	Interviews about the drawings lasted about 1 hour.	Not described	A-4 pages, oil pastels, tape-recorder	Social worker who talks with the participant about the drawing	Yes	This act of illustrating their reality on a pg. can be empowering for marginalized and stigmatized groups whose experiences are often defined by ‘experts’ (e.g. psychologists). pg. 3. This methodology is transferrable to various practice settings for use by social workers who aim to co-create knowledge with marginalized service users who live in power-infused and socio-culturally sensitive contex…	Yes	Arts as self-expression are itself a westernized concept that can become another form of colonization, as unfamiliar to participants as questionnaires and interviews, in which one’s feelings are described to a stranger.pg. 4 Participants familiar with welfare and therapy contexts may fear that art is used to ‘diagnose’ or ‘analyze’ them.pg. 4	Not described, there is an example given from 2 participants.	Not described	Yes	For use in the social work context.pg. 3/4	Yes	The specific objectives of the intervention described were to explore young Muslim women’s understanding of their decision to marry early and of the outcome of this decision after few years, within the overall context of their lives. pg. 3	Yes	Interviewing pg. 7	The interpretation of the image is led by the participant, who created it, and who is the ‘expert’ on the meanings of different elements in his own image. pg. 7	No	No			No		Yes	co-production
Researcher 7	15/12/2022	10.1093/geront/gnw130	Qualitative-Geospatial Methods of Exploring Person-Place Transactions in Aging Adults: A Scoping Review	2017	Carri Hand, Suzanne Huot, Debbie Laliberte Rudman, Sachindri Wijekoon	Go along interviews	Researcher accompanies a participant in their neighborhood, and collects data through interviews, field notes and photographs representing a combination of participatory geospatial and qualitative methods.	Explore an environment or situation through the perspective of a participant.	Participatory, Mixed (quantitative and qualitative)	any observations	varied	Yes	building trust	No		Face-to-face	varied	facilitator	No		No		6-12	Yes	No		Yes	a number of examples provided on pgs. 54 and 55	Yes	photovoice, photo journals, discussion groups, go-along interviews, participant observation, field notes, photo logs, focus groups, questionnaire, mapping of walked route, GPS tracking + Semistructured interviews, (pgs. 52 to 56)		No	A process / model / framework is not mentioned			No		Yes	Person-Place transactions
Researcher 7	15/12/2022	10.1093/geront/gnw130	Qualitative-Geospatial Methods of Exploring Person-Place Transactions in Aging Adults: A Scoping Review	2017	Carri Hand, Suzanne Huot, Debbie Laliberte Rudman, Sachindri Wijekoon	GPS Tracking and Interviews	Participants wore GPS devices for two weekdays and one weekend day. The GPS data were displayed on maps of the neighborhood and were used as prompts during Semistructured interviews.	Use user driven data to assist in interviewing - reduces response and recall burden on participants.	Mixed (quantitative and qualitative)	GPS	Maps, visualizations	No		Yes	3 days	Face-to-face	GPS tracker, audio recorder for interview	Interviewer	No		No		6-12	Yes	No		No		Yes	photovoice, photo journals, discussion groups, go-along interviews, participant observation, field notes, photo logs, focus groups, questionnaire, mapping of walked route, GPS tracking + Semistructured interviews (pgs. 52-56)		No	A process / model / framework is not mentioned			No		Yes	Person-Place transactions
Researcher 7	15/12/2022	10.1093/geront/gnw130	Qualitative–Geospatial Methods of Exploring Person–Place Transactions in Aging Adults: A Scoping Review	2017	Carri Hand, Suzanne Huot, Debbie Laliberte Rudman, Sachindri Wijekoon	Photovoice	Participants asked to take photos of the neighborhood and document in photo journals why the photo was taken.	Involve participants taking and discussing photographs in order about community change.	Participatory, Qualitative	pictures	meaning of places and locations of significance to co-creators	No		No		Face-to-face	camera	researcher to facilitate exercise of photo selection	No		No		6-12	Yes	No		No		Yes	photo journals, discussion groups, go-along interviews, participant observation, field notes, photo logs, focus groups, questionnaire, mapping of walked route, GPS tracking + Semistructured interviews (pgs. 52-56)		No	A process / model / framework is not mentioned			No		Yes	Person-Place transactions
Researcher 5	2022-11-30	10.1080/17441692.2016.1165719	Research as intervention? Exploring the health and well-being of children and youth facing global adversity through participatory visual methods	2016	Miranda D'Amico, Myriam Denov, Fatima Khan, Warren Linds, Bree Akesson	Image Theatre	1. Individuals telling a story with others silently using their bodies to visually represent a key moment in the story. 2. Once the image (also known as tableau) emerges it can be manipulated in many ways through, for example, fast-forwarding to the future or rewinding to events in the past.	Enables participants to use their bodies as a particular visual language to convey their lived experience.	Not described	Embodied storytelling	Images	No		No		Not described	Not described	Not described	Yes	Can work with groups of varying levels of verbal or linguistic ability.	No		Not described	Not described	No	Mentions children and youth (pg.8)	Yes	Kuftinec (2009, 2011) has effectively used Image theatre in research with youth in the conflict situations of Afghanistan, Israel, and Macedonia, transforming a culture of violence, a common concern among Afghan youth, while also developing strategies to address this (pg. 8) and in 2004 with a workshop of a group of Macedonian, Albanian, Kosovar Albanian, Kosovo Serb, and Roma youth in Macedonia …	No			No	No			No		No	not described	The method is mention in only a brief section of the paper so not much information.
Researcher 2	01/12/2022	10.1093/pubmed/fdx151	The creative turn in evidence for public health: community and arts-based methodologies	2018	Byrne, E.; Elliott, E.; Saltus, R.; Angharad, J.;	Interview	Voice recorded semi-structured interviews.	Researchers, community members and artists co-produced ‘evidence’( or ‘intelligence’) through the creative arts to inform public policy.	Qualitative	free response	A diverse range of perspectives on how people of different ages take part in the sociality of everyday life	No		Yes	Working age people : voice recorded, lasting ~40 min each Older people: voice recorded, lasting ~30 min each	Face-to-face	Recorder	facilitator	No		Yes	Arts-based practices and methods became used more productively to‘ articulate’ the thoughts and experiences that people found ‘unsayable’ in terms of the everyday, and often mundane, experiences of local wellbeing.	18	Yes	Yes	Working age people; Older people(pg. i27)	Yes	Most of the performance was through monologues and characters that were built from interviews and data throughout the project. For instance ‘Angharad’ talks about the everyday struggles of being a mother, bringing up her boys, struggling with chronic depression and negotiating the resources that appear and disappear. (pg. i28)	No		NA	No	Unclear			No		Yes	participatory research	Participatory framework
Researcher 5	09/12/2022	10.1093/reseval/rvz036	A participatory method to assess the contribution of agricultural research to societal changes in developing countries	2020	Guy Faure, Genowefa Blundo-Canto, Agathe Devaux-Spatarakis, Jean Louis Le Guerroue, Syndhia Mathe, Ludovic Temple, Aurelie Toillier, Bernard Triomphe and Etienne Hainzelin	Impact of Research in the South	Step 1: Preparation Step 2: Participatory framing Step 3: Data collection Step 4: Qualifying and quantifying evidence Step 5: Validation of results	It is a ex post evaluation method used to understand the causal relationships that lead from research activities to societal impacts through a mixed deductive and inductive approach that reconstructs trajectories of change.	Mixed (quantitative and qualitative)	Responses from participatory workshop, focus groups and interviews, and surveys	A list of impacts and indicators	Yes	Participation can strengthen the capacities of stakeholders to understand complex innovation processes and to adapt their actions to better achieve their objectives.	unclear	Only mentions the workshops consisted of 1 or 2-day events + focus groups sessions	Not described	Not described	Not described	Yes	Participation improves the analysis of the innovation process by highlighting key facts, and strengthens the explanation of the causal relationships among research outputs, outcomes, and impacts by comparing the point of views of different stakeholders (pg. 11). It helps reveal a large range of impacts, including ones that are unexpected by researchers (pg. 11). Participation is an efficient way …	Yes	Mentions challenges related to participation: 1) to fine-tune the depth of participation in the design, planning, and implementation of the evaluation, taking into account the objectives of research and the diverse expectations of the stakeholders. It takes time to agree on the level of participation needed before starting the evaluation, which is not unusual with such approaches; 2) To guarantee…	In the study from 3 to 10 purposefully selected participants participated in the process	Not described	No		Yes	Does not include specifications but the study is presenting results of the analysis of 13 case studies	No		Very clear. They say "Regarding the depth of participation in ImpresS ex-post, stake- holders participate in (1) the adaptation of the methods and the work program, (2) the collection, analysis, and interpretation of data for each case study. They do not participate in the definition of the assessment’s general objectives, the management of each case study, or the synthesis of the ensemble of cas…	No	No			No		No	not described
Researcher 2	10/12/2022	10.1007/s10209-019-00675-w	Methodology I’M IN applied to workshop: successful educational practice for consultants in user experience with gamification fields	2019	Villegas, Eva; Labrador, Emiliano; Fonseca, David; Fernández-Guinea, Sara;	Individual interviews	The interviews were conducted face-to-face and individually with only the presence of the interviewer and the participant.	focuses on obtaining information regarding the applicability of the card framework as a methodology applicable in the design of workshops, based on their experiences and their work with clients.	Qualitative	free response	free response	No		Yes	average time of the interviews was approximately 1 h each.	Face-to-face	Cards	facilitator	Yes	it can be observed that there was a certain consensus on the meaning of “tasks” as a description of the applicable techniques	Yes	certain doubts about the meaning of “game mechanics” and how to apply them	6	Yes	No		No		No			Yes	Yes	Stage 1 exploration phase Stage 2 system creation; Stage 3 review phase or system analysis; Stage 4 redesign phase and creation of a more evolved version regarding the initial system.		No		Yes	user-centered design
Researcher 2	06/12/2022	10.1108/01435121011013359	A Mixed Qualitative-Quantitative-Participatory Methodology: A Study of the Agricultural Knowledge and Information System (AKIS) of Small-Scale Farmers in Kirinyaga District, Kenya	2010	Munyua, Hilda; Stilwell, Christine;	Cross sectional survey	The survey method was used to assess people’s feelings, thoughts, opinions, and relationships.	to study the AKIS of small-scale farmers and their information behavior.	Qualitative	free response	free response	No		unclear		Not described	Not described	facilitator	No		No		173	Yes	Yes	small-scale farmers in Kirinyaga district	No		No			Yes	Yes	Identify actors and potential actors; Identify opportunities to improve a knowledge and information system; Create awareness among relevant stakeholders.		Yes	SPSS 15.0 and NUD.IST (NVIVO)	Yes	participatory research	Participatory Rural Appraisal
Researcher 1	17/03/2023	10.1177/1744987112475249	Using a range of methods to access children’s voices	2013	Veronica Lambert, Michele Glacken, and Mary McCarron	Informal interviews	Interviews can range from spontaneous informal unstructured conversations to structured formally arrange. Conversations generally explored the topic of communication but did not adhere to a rigid question answer format. They began with a general open question asking the children to tell about why they had come into hospital. The remainder of the conversation was mainly directed by what the childr…	Informal interviews allow free and natural discussion of children’s unique perspectives.	Qualitative	open-ended questions and a rough structure for the interview	free responses from the interviewees	No		Yes	Conversations lasted anything from a few minutes up to 1 hour and I engaged with some children on more than one occasion.	Face-to-face	place to conduct the interview;	interviewer, interviewee	Yes	however, on occasions two or more children took part and interacted together to provide fruitful data (p.606). See table 3: Free and natural discussion; child's unique perspective; avoids rigid question answer; spontaneously in natural settings	Yes	Different viewpoints could be taken on parental presence during data collection. One side of the coin is the risk that parents will take over and constrain children’s participation and the opposite side is that parents may assist with trust building and communication between the researcher and child (p. 606-607). if used in isolation, children may become bored with verbal interaction, reluctant t…	Conversations were on a one-to-one basis with children. however, on occasions two or more children took part and interacted together to provide fruitful data. Sometimes, parents were present.	Yes	Yes	Children: Interviewing children allows them the opportunity to express their subjective views and experiences; I did not consider the conventional, formal interview style commonly used with adults appropriate for conversing with children because it is well established that the interview context can have a profound impact on the child’s ability to communicate; Many authors discourage adherence to …	Yes	The full article is an example: the children’s ward setting did not lend itself to conducting formally structured interviews. Consequently, my informal conversational styled interviews took place whenever and wherever (bedside, corridor, play area) the context facilitated ; Nurses and doctors attending to children’s care often interrupted my conversations with children. While this affected the fl…	Yes	The aim was to integrate some participatory activities with informal interviews and observations to engage the children’s interest, and motivation and facilitate their empowerment as research participants (p.605). A variety of rapport building methods and ice-breakers have been used by researchers such as introductions, name labels, about myself, and drawings. My role as semi-participant observer…		No	A process / model / framework is not mentioned			No		Yes	ethnographic approach	The uses an ethnographic approach to investigate the nature of communication between children and health professionals - multiple modes of data collection were employed to engage children’s interest, motivation and facilitate child empowerment in the process.
Researcher 7	07/02/2023	10.1177/1744987112475249	Using a range of methods to access children’s voices	2013	Veronica Lambert; Michele Glacken; Mary McCarron	Informal interviews	Approaching an interview without a rigid structure or a rough guide. Rather starting with a broad open question that is relevant to the target group, and then querying the participant in a conversational style. A guide can be used. However, most of the conversation is directed by the participant.	An alternative approach to querying target group when structured interviews would be inappropriate.	Qualitative	broad topics to be covered	themes, topics from conversation	No		Yes	a few minutes to an hour	Face-to-face	pen and paper	interviewer	Yes	Could help engage participants where a structured interview may not be appropriate	Yes	Responses could be limited based on willingness of participant to engage	not specified	No	Yes	children (pg. 606)	Yes	interviewing children in acute health care settings (pg. 606)	No			No	No			No		Yes	participatory research
Researcher 7	15/12/2022	10.1108/01443330310790435	"Is It Fun?" Developing Children Centered Research Methods	2003	John Barker and Susie Weller	Questionnaire	Construct and validate an instrument to collect information on a particular topic from a given target group. Ask study participants to complete the questionnaire, and then collect, process and analyze the data.	Provide aggregates/ estimates of key variables.	Mixed (quantitative and qualitative)	Validated instrument	Aggregates, statistical output	No		No		Hybrid (both are possible)	Survey (paper or online)	Researcher to process and analyze results	No		Yes	Non response and social desirability (pg. 49)	> 30	No	No		Yes	Children's spatial movements (pg. 49)	No			No	A process / model / framework is not mentioned			No		Yes	not described	Children centered research methods
Researcher 7	12/02/2023	10.1108/IDD-09-2018-0051	Applying empathy-driven participatory research methods to higher education new degree development	2019	Bosman, Lisa; Hammoud, Abrar; Arumugam, Sandhya;	Photovoice	Step 1: Take eight photos responding to your experience with the trans-disciplinary studies in technology (TST) program, by specifically considering the following questions. Each question in the list should be exemplified through two pictures. Pictures must be taken by you (and not downloaded from the web). Think outside the box! What factors guided your decision to enroll in the TST program?–Wha…	Explore the needs and experiences of target group.	Qualitative	instructions for taking photographs	photographs, discussion, themes/ topics from discussion	No		No		Face-to-face	camera, computer	facilitator	No		No		not specified	Yes	No		Yes	creating a new degree program together with students	Yes	focus group (19)		No	No			Yes	Microsoft Word and PowerPoint	Yes	participatory research
Researcher 2	10/12/2022	10.1108/JPMD-03-2018-0021	The InstaBooth: an interactive methodology for community involvement and place-making	2019	Guaralda, Mirko; Mayere, Severine; Caldwell, Glenda; Donovan, Jared; Rittenbruch, Markus;	InstaBooth	(1) strategy planning; (2) deployment; and (3) co-analysis of the data collected.	This methodology embeds design thinking and collaborative approaches to move the focus of the engagement from data gathering to data sharing and content co-creation.	Qualitative	free response	free response	No		Yes	5-25 minute	Face-to-face	Not described	facilitator	Yes	The InstaBooth and its interactive components has contributed to the success of this approach by supporting the active discussion of issues between citizens, allowing them to share knowledge, foster dialogue and develop different meanings of space. ( pg. 222)	Yes	The success of a specific deployment depends in large parts on whether the institutional partners are willing to accept the risk of engaging communities in an open discussion and allowing for the possibility that such a process might result in findings which are in contrast with their expectations.	14	Yes	No		Yes	The Pomona deployment of the InstaBooth was a turning point in the project. In this article, we unpack how the engagement strategy was co-created with the community partner, and how the content within the InstaBooth was co-created with the citizens of Pomona.(pg. 216)	No			Yes	Yes	(1) planning the community engagement strategy;(2) deployment of installation; and (3) co-analysis and conclusion		No		Yes	co-creation
Researcher 1	26/01/2023	10.1016/j.envsoft.2018.08.028	Tools and methods in participatory modeling: Selecting the right tool for the job	2018	Alexey Voinov, Karen Jenni, Steven Gray, Nagesh Kolagani, Pierre D. Glynn, Pierre Bommel, Christina Prell, Moira Zellner, Michael Paolisso, Rebecca Jordan, Eleanor Sterling, Laura Schmitt Olabisi, Philippe J. Giabbanelli, Zhanli Sun, Christophe Le Page, Sondoss Elsawah, Todd K. BenDor, Klaus Hubacek, Bethany K. Laursen, Antonie Jetter, Laura Basco-Carrera, Alison Singer, Laura Young, Jessica Brun…	Integrated modeling	Creating meta-models and other fast integrated models normally requires pre-running the complex models, saving their output under various combinations of parameters, and then using the output instead of running the actual models. Such models are also known as ‘low-resolution models’, ‘repromodels’, or ‘fast and simple models’ and describe a fast-integrated systems modeling approach as part of col…	Integrated modeling is a way of building models by combining or coupling existing models used as components to represent complex systems. Fast integrated systems modelling and metamodeling try to integrate and simplify interactions and relevant feedbacks among complex systems.	Quantitative, Quantitative Modeling	other models	complex meta-model	No		No		Not described	see table 2: time, money, empirical data (models), and computer resources	see table 2: systems knowledge (conceptual), expert modelers, methodological expertise of stakeholders	Yes	See table 1: good spatial representation, temporal representation (dynamic), qualitative and quantitative forecast, handles uncertainty, and supports feedback loops.	Yes	IM tends to produce quite complex models, which may be hard to communicate to stakeholders (pg. 240). See table 1:	not described	Not described	No		Yes	with properly documented models and with appropriate user-friendly interfaces, this could potentially be done on the fly, with stakeholder participation (Example: HTTPs://participatorymodeling.org/node/90)	No		Since component models can come from different disciplines, IM is often seen as transdisciplinary exercise. Complex and powerful simulation models can be created by finding existing well-tested modules and plugging them together to represent the systems of interest.	No	No			Yes	Integrated models may use something as widely available as Excel as a front end or more sophisticated tools, such as Python or PCRaster, depending on the needs of the process (resolution in time, spaceband system processes to be included) (pg.240).	Yes	participatory research	This paper is about a collection of tools that can be used in participatory modelling - rather than about applying this tool in a co-creation project. See page 240-241 on selecting methods to inform the taxonomy.
Researcher 4	29/11/2022	10.1108/IJCS-04-2021-0015	Crowd modelling: aggregating non-expert views as a method for theorizing	2021	Octavio González Aguilar	Crowd modelling	concept elimination, causal agreement, causal distance and model building.	To aggregate non-expert views, the purpose of this specific case is to what extent the aggregation of non-expert views may lead to an expert-view research model.	Mixed (quantitative and qualitative)	The steps of the modelling are described in the article as follows: Firstly, the modeler identified independent concepts. Secondly, the modeler identified the effect. To differentiate the independent concepts and the effect, the main researcher printed the formers with lower case letters and the latter with upper case letters. Thirdly, the modeler used the arrows to indicate which concepts are ca…	An expert-view research model	unclear		Yes	The process/ project took around 8 weeks	Face-to-face	Folders with theory and legends inside (pg. 6), The training material comprehends a set of paper-based components, including two independent concepts, the effect, arrows to connect concepts among them and with the effect, symbols to indicate type of relation, tags (relevant and irrelevant) to indicate concepts that are necessary for the theory, point tags to rank concepts based on their relevance…	Researcher	unclear	pro's are rather the results of the study, namely that non-expert views can be aggregated to result in expert-like research models (pg.16)	Yes	Method only works for social sciences (pg. 16)	In this example, 10 participants were engaged	Not described	Yes	Social sciences (not clear whether students or other individuals)	Yes	Undergraduate students in the social sciences	No			No	A process / model / framework is not mentioned			No		No	not described
Researcher 4	28/11/2022	10.3402/gha.v7.25214	Interpretive focus groups: a participatory method for interpreting and extending secondary analysis of qualitative data	2014	Michelle Redman-MacLaren, Jane Mills & Rachael Tommbe	Interpretive focus groups	1: data was sampled from individual interviews and focus group discussions, this data was analyzed using NVivo. 2: Development of preliminary categories, chunks of data exemplifying these categories were printed to be consecutively discussed in interpretive focus groups, 3: Discussion of data chunks in smaller circles, 4: sharing of results in the bigger focus group, 5: participants extended thei…	Undertaking a secondary analysis of existing data, using a power-sharing approach.	Participatory, participatory and decolonizing method	data from individual interviews and focus group discussions	audio-recordings, storyboards	Yes	reduction of power differences	unclear	As 7 focus groups were held, I think the process took either several days, or was even spread across several weeks	Face-to-face	initial data, i.e., recordings of focus groups, chunks of data written on paper, large sheets of paper for storyboarding, crayons, felt pens, highlighter pens, and pencils	facilitator, someone who records the sessions	Yes	pg. 5/6: enables discussion about sensitive topics, more comfortable way of discussion, by first discussing in smaller groups and then having one spokeswoman reporting back to the whole group, opinions and experiences of those not feeling comfortable to discuss in a big group were still represented	Yes	The method relied heavily on researcher's analysis of existing data prior to the participatory part of the method. Moreover, participants in the focus groups only analyzed a small amount of data when compared with the qualitative data available. There are also some challenges regarding time.	13 to 16 participants, 2-4 participants in the smaller story circle groups	Yes	Yes	pg. 7: especially appropriate to Pacific islands and other indigenous research contexts	Yes	Page 3: The method was used to explore how women understand, experience, and manage the outcomes of male circumcision, building upon an existing research agenda investigating the accept-ability and feasibility of male circumcision for HIV prevention in Papua New-Guinea. It can thus be used as a method within health promotion research.	Yes	pg. 4: Storyboarding. Based on discussions, storyboards were drawn, which were focused on a set of questions (What is happening? What is the outcome for men? What is the outcome for women? What needs to happen next?)	Authors themselves mention that it was a problem that the initial analysis was done by the researcher alone. This is, in itself, a limitation for the participatory aspect.	No	A process / model / framework is not mentioned			No		Yes	participatory research	Actually, interpretive focus groups is a new creation of a method derived from two other methods (focus group discussions and storyboarding). However, I think this is one method in that case instead of two separate ones.
Researcher 7	18/02/2023	10.1038/pr.2015.279	Participatory methods in pediatric participatory research: a systematic review	2016	Haijes, Hanneke A.; van Thiel, Ghislaine J. M. W.	Interview	Researcher explores a target topic with participant using an interview guide.	Obtain detailed information about views, thoughts, and stories.	Qualitative	interview guide	transcript, themes/ topics for discussion	No		No		Not described	interview guide	interviewer	Yes		No		not specified	No	No		Yes	extract tables 1 and 2 (678 and 679)	No			No	No			No		Yes	participatory research
Researcher 3	02/12/2022	10.17169/fqs-9.2.386	From Fairytales to Spherecards: Towards a New Research Methodology for Improving Knowledge Productivity	2008	Anja Doornbos, Marloes van Rooij, Maaike Smit, Suzanne Verdonschot	Interview guide	1. Prepare a work-in-progress interview guide to have something to start off with. Try to formulate questions that can be used and understood by non-researchers. 2. Ask participants to team up in dyads to interview each other while using the interview guide. Invite them to imagine they are conducting the research with the people in their own organization. 3. Allocate enough time to give everyone …	Researcher and practitioner develop an approach together in congruence with their curiosity.	Participatory, Qualitative	Interview guide developed by researcher	Interview guide developed together with the stakeholders	Yes	Experience what it is like to be questioned, capacity building	No		Face-to-face	Interview guide developed by researcher	Facilitator	Yes	It promoted their understanding of what works and what doesn't in the interview guide and interview process. pg. 12; It helped them to develop ways to be flexible and relate to the developments and questions in practice. pg. 12	No		Not mentioned	Yes	No		Yes	Research trajectory with Human Resource Development (HRD) professionals. pg. 12	No			Yes	Yes	Model: Connection cycle and stages of co-production in the learning cycles of researchers and practitioners: 1. Curiosity 2. Approach 3. Experience 4. Ideas 5. Knowledge creation 6. Knowledge productivity This method fits within approach.		No		Yes	co-production
Researcher 5	2022-12-05	10.1186/s12913-015-1193-5	Seniors managing multiple medications: using mixed methods to view the home care safety lens	2015	Ariella Lang, Marilyn Macdonald, Patricia Marck, Lynn Toon, Melissa Griffin, Tony Easty, Kimberly Fraser, Neil MacKinnon, Jonathan Mitchell, Eddy Lang and Sharon Goodwin	Kitchen table talks	1. Conduct the table talks 2. Data analysis (not many procedural steps available about this method)	To observe participants and their inter-relational dynamics and to stimulate group discussions.	Qualitative	Observations and discussions	Patterns regarding concerns	No		No		Face-to-face	Does not describe	Does not describe	Yes	Mentions enables the researcher to observe participants' inter-relational dynamics in the setting where the service is delivered and stimulates group discussions (pg. 4).	No		Does not describe	Not described	No		Yes	In the study, the method is used to observe and discuss concerns or changes regarding medication management (pg. 4)	Yes	Interviews, focus groups, photo walkabouts		No	No			Yes	NVivo (for qualitative analysis)	Yes	Social ecology	Little information on procedural element of method (more on results analysis)
Researcher 3	04/12/2022	10.3928/24748307-20210201-02	Learner Verification: A Methodology to Create Suitable Education Materials	2021	Enmanuel A. Chavarria, Shannon M. Christy, Vani N. Simmons, Susan T. Vadaparampil, Clement K. Gwede, Cathy D. Meade	Learner verification and revision	The process of LV&R entails three basic steps: Step 1 - preparation of materials, interview guide, and recruitment Step 1a - Developing a learner verification interview guide. Step 1b - Considerations for the interviewer(s). Step 1c - Recruitment. Step 2 - interviewing of participants Step 3 - evaluating responses to revise accordingly (analysis) Step 3a - How to tabulate and analyze. Step 3b - H…	A research methodological approach to inform educational message design with the aim of producing suitable, actionable, and literacy appropriate messages to aid in awareness, adoption of healthy behaviors, and decision-making.	Participatory, Qualitative	Opinions from advisors (e.g., community members, patients, clinicians)	Materials like brochure, photo novella and DVD, video.	No		No		Not described	Audio recorder	Interviewer	Yes	LV&R contributes to health communication practice by creating suitable health information, and in turn, improving communication with intended audiences for new or adapted educational materials. This approach allows researchers, practitioners, and educators to identify features in materials that require clarification and improvement. pg. 9 LV&R was helpful in linking communication theory and the p…	Yes	A thorough understanding of the interviewer’s guide and experience in establishing rapport was essential for successful implementation of interviews. pg. 9 LV&R takes time and planning, including the time required to create interview guides, recruit participants, schedule and conduct interviews, and produce multiple iterations of educational materials. Also, costs related to staff time, participa…	Engaging a sample that includes at least 10 participants for local use may be sufficient, whereas a sample of 30 or more participants may be needed for national applicability of the materials	Not described	No		Yes	To illustrate LV&R, we describe its use in three cancer education projects that produced targeted information about (1) inherited breast cancer among African Americans (brochure; pg. 6); (2) colorectal cancer screening among Latinos (photo novella and DVD; pg. 7); and (3) smoking-relapse prevention among patients receiving cancer treatment (video; pg. 8).	Yes	Semi-structured interview guides and probing questions. pg. 3		No	No			No		No	not described
Researcher 2	08/12/2022	10.1111/eip.13223	A novel application of the Lego® Serious Play® methodology in mental health research: Understanding service users' experiences of the 0-19 mental health model in the United Kingdom	2021	Vusio, Frane; Thompson, Andrew; Birchwood, Max;	Lego Serious Play	1. establish objectives 2. develop research questions 3. set a challenge to participant 4. LSP building process 5. Sharing meaning behind built methods 6. reflection on all constructed models and development of a group model	The method is viewed as a facilitator of engagement, which also stimulates critical thinking and reflective practice.	Qualitative	free response	free response	No		Yes	120 min	Face-to-face	Not described	facilitator	Yes	This study also found that the LSP methodology was possible to conduct in a mental health service environment. From the participants' feed-back it was evident that the LSP session was perceived as a fun and enjoyable experience (pg. 850)	Yes	the accessibility of the model has been identified as an area where additional improvements are needed. (pg. 850)	7	Yes	Yes	age 10–19 (pg. 847)	No		No			No	Unclear			No		Yes	participatory research
Researcher 4	2022-12-02	10.1080/14606925.2019.1595431	Life Café. A Co-Designed Method of Engagement	2019	Helen Elizabeth Fisher, Claire Craig & Paul Chamberlain	Life Café	The Life Café is an informal event within a sage environment that one can attend or held within an existing community group. The ‘Life Café Kit’ contains various resources, stimuli and activities to facilitate the event and enable conversations about life, care and end of life care. The kit contains certain elements: photos, words and emotions, A-Z (letters and quotes, people and relationships, s…	To gather research in an informal manner within community groups and familiar environments.	Participatory, Qualitative	free response	Answers to a wide range of research questions, qualitative data (I find it hard to describe the tangible outputs here as well). In this specific case, the output was a Life Café kit that can be independently facilitated over a 2-hour period which enables meaningful and rich conversations around life, care and end of life care (but this is not the general output of a life café)...	Yes	relationship building, giving voice, empowerment	Yes	workshops that take around 2 hours	Face-to-face	Quite a lot of material is used (see for example the life café kit). Photos, words, cards, game-like materials, emotion cards, other written material	facilitator, possibly a translator (see pg. 16)	Yes	maximization of visual aids and minimization of written information leads to inclusivity (pg. 16), enables organic conversation, identify strength, mobilize knowledge and action (pg. 17)	Yes	During the development process, some activities or parts of the life café were presented in a not finished form. These needed to be altered. Sometimes it can be difficult for participants to present ideas and answers without exploring experiences first (pg. 16)	11 life café's were facilitated with 114 participants, so I reckon there were around 10 participants per life café	Yes	Yes	The target population described in this article are older adults in end of life care	Yes	Life Café was facilitated by a Somalian Women’s group who spoke little English (page 16), Life Café as a community conversation starter, Life Café as a research method (Design to Care), Life Café as a starting point for Compassionate Communities to grow (support for someone who is dying), Life Café for advanced care planning in care homes and hospices (pg. 15)	Unclear			No	A process / model / framework is not mentioned			No		Yes	co-design	The aim in this specific case was to co-design the method "life café", which in itself can be applied in different contexts and can have different aims depending on these contexts.
Researcher 2	2022-11-30	10.1186/1471-2458-7-133.	The benefits of participatory methodologies to develop effective community dialogue in the context of a microbicide trial feasibility study in Mwanza, Tanzania	2007	Andrew Vallely, Charles Shagi, Stella Kasindi, Nicola Desmond, Shelley Lees, Betty Chiduo, Richard Hayes, Caroline Allen, David Ross, Microbicides Development Programme	Listing, scoring, ranking	not described	To gain a deeper understanding of project-related concerns prevalent among study participants.	Mixed (quantitative and qualitative)	seeds, hand-writing	project-related concerns	No		Yes	1 day	Face-to-face	Paper, seeds	Facilitator	Yes	It helps in fostering open dialogue, trust and understanding between researchers, study participants and community representatives in preparation for HIV prevention trials	No		12-16	Yes	Yes	vulnerable, stigmatized high-risk groups in developing countries	Yes	A community-based sexual and reproductive health service was established in ten city wards. Wards were divided into seventy-eight geographical clusters, representatives at cluster and ward levels were elected and a city-level Community Advisory Committee (CAC) with representatives from each ward established. Workshops and community meetings at ward and city-level were conducted to explore project…	Yes	chapatti diagrams and pair-wise matrices		No	No			No		Yes	participatory research
Researcher 7	15/12/2022	10.22215/timreview/1053	Methods for Supporting Older Users in Communicating Their Emotions at Different Phases of a Living Lab Project	2017	SonjaPedell,AlenKeirnan,GarethPriday,TimMiller,AntonetteMendoza,AntonioLopez-Lorca,andLeonSterling	Living Lab	Living Labs emphasizes having real life contexts for end users in the innovation process. The steps proposed in this paper are taken from the Form IT methodology and propose three generic phases common to many Living Labs; exploration (idea/concept), experimentation (prototyping), and evaluation (pre-launch, launch, and post-launch).	Provide a real life context to engage with end users.	Participatory	interviews, participant observations, discussions	transcripts, researcher notes	unclear		unclear		Face-to-face	A space that can mimic context/ environment relevant to end user	facilitator, note taker	Yes	Engages end users in the innovation process by creating a relevant work environment	No		up to 12	Yes	Yes	Older adults	Yes	Exploration and evaluation of emotions with older adults around personal alarm systems (pgs. 9 to 15)	Yes	storyboarding, animations (pgs. 9 to 15)		No	A process / model / framework is not mentioned			No		Yes	co-creation
Researcher 4	28/11/2022	10.1080/2159676X.2013.796490	Moving beyond words: exploring the use of an arts-based method in Aboriginal community sport research	2013	Amy T. Blodgetta, Diana A. Coholic, Robert J. Schinke, Kerry R. McGannon, Duke Peltier, and Chris Pheasant	Mandala drawing	Participants are given a piece of white paper and a set of colored pastels. The first were instructed to draw a circle. Then, they were asked to reflect on experiences relocating for sport and draw anything that comes to mind. Participants are also told to not over-think the process and let their instincts guide them. After finishing the drawing, participants engaged in a conversational interview…	Facilitating PAR, generating locally resonant knowledge about experiences of marginalized community members. More specifically, the purpose was to facilitate self-expression, and enabling a deeper understanding of their relocation experiences to be shared.	Qualitative, Participatory	Free response, as participants can reflect about any experience in the mandalas.	Drawings related to a narrative	Yes	Might facilitate psychological healing and personal meaning in life, process might help to visualize and make sense of complex experiences and emotions. Moreover, facilitation of self-expression and deeper understanding of experiences.	unclear		Face-to-face	Piece of white paper, pencils or colored pastels	facilitator or instructor, interviewer	Yes	Page 15: arts-based methods in general are strengths-based, and enjoyable to participate in, page 16: more expressive alternative to words, and talking, page 16/17: can alleviate tension and apprehension that participants might feel in the research context, less hierarchical relationship with the researcher, page 17: active process of meaning-making	Yes	page 17: experience of anxiety to draw something, fear of negative judgment, some might experience the activity as childish, instructors (researchers) need to be trained in arts-based methods, therefore an expert is needed to train them	Unclear, I think there is no real limit, in the current study, 21 individuals participated	Yes	Yes	Particularly valuable for marginalized or oppressed peoples, people not used to discuss things along Western lines of abstraction	Yes	In this case, the method was used to explore relocation experiences of aboriginal young aspiring athletes who moved off reserves in north-eastern Ontario to pursue sport opportunities within mainstream contexts.	Yes	Conversational interviewing was part of this method. Like this, the visual data can be connected to more contextual narrative information.	I guess (regarding the level of participation) that this method can be compared to interviewing in the sense that the information is elicited in a more arts-based way, but that this is not necessarily more participatory.	No	A process / model / framework is not mentioned			No		Yes	Participatory Action Research
Researcher 5	2022-12-05	10.5751/ES-09907-230119	Using futures methods to create transformative spaces: visions of a good Anthropocene in southern Africa	2018	Laura M. Pereira, Tanja Hichert, Maike Hamann, Rika Preiser and Reinette Biggs	Mānoa mash-up method: facilitating participatory scenario building	1. “Setting the scene” to make sure that all participants were introduced to each other through a creative process of activating conversation and interaction. 2. Constructing scenario skeletons: outlines of stories depicting radically alternative futures. 3. Deep dive: focused on the elaboration, refinement, and exploration of those scenarios.	To create and facilitate a transformative space, with the aim of generating positive narrative visions.	Qualitative	Free responses	Storylines	No		Yes	A three-day workshop	Face-to-face	Only mentions a camera and an interviewer (for the Antrophod room) but other needed not described	It mentions interviewer for Antrophod room and seven facilitators	Yes	Enables participants to come to terms with complexity by engaging with their emotions and beliefs through storytelling (pg. 8); Connect participants to their creative side (pg. 10); Some participants found the process to be personally transformative in that they started to believe very strongly in their cocreated alternative vision of the future (pg. 11).	Yes	- It is a very time intensive process and this can often limit the participation of some people unless they see a direct benefit for their work (pg. 11). - Potential constraints on engaging diverse groups (pg. 11). - The process is therefore highly dependent on who is invited to participate and what seed initiatives are chosen for the process (pg. 12). - This method will only be useful in specifi…	The study involves 23 people	Yes	No		Yes	The method was used to imagining radically alternative futures related for southern Africa (throughout the paper).	Yes	The Anthropod: a separate room that was set up with a camera and interviewer who would ask participants to reflect on how they were feeling, what they were experiencing, and their overall thoughts about the process that they were undertaking. Participation in the Anthropod was voluntary, but the participants chose to use it as a means to reflect and debrief over the three days (pg.5).		No	No			No		Yes	not described	Futures thinking
Researcher 3	29/11/2022	10.1016/j.actatropica.2014.02.013	Development of a participatory tool for the evaluation of Village Animal Health Workers in Cambodia	2014	Clementine Calba, Aurelia Ponsich, Sophorn Nam, Lucie Collineaua, Sophoan Min, Jerome Thonnat, Flavie Luce Goutard	Metaplan method	1. Wrote down one of their functions per sheet 2. Papers were read out to the attendees 3. Functions related to the same topic were grouped into categories selected by the participants 4. Discussion about all VAHW functions 5. Group discussion to decide on main problem and its causes and consequences 6. Asking for 2 volunteers to be involved in the next phase of the project.	Decide on the main problem.	Participatory, Qualitative	Experience with own function	Main problem	No		Yes	Three half-day meetings were conducted in each district targeting three distinct groups of participants.	Face-to-face	Sheet of paper	Research-facilitator	Yes	To foster more effective group discussion and collect as much information as possible. pg. 19; This method saves time and ensures the involvement of all participants in the group. pg. 19	No		We invited 10 participants to each meeting.	Yes	No		Yes	In countries with a lack of primary care systems, health workers are of crucial importance to improving the delivery of health and animal health services at community level. But somehow they are rarely evaluated and usually with a top–down approach. This is the case in Cambodia, where thousands of Village Animal Health Workers (VAHWs) have been rained by the government, and where no standardized …	Yes	Problem Tree pg. 20		Yes	Yes	The stages of the project in which a participatory approach is used are: Phase 1: Identification of VAHW functions Phase 2: Identification of evaluation criteria by VAHWs Phase 3: Complementary meeting to identify VAHW functions and evaluation criteria Phase 4: Validation and scoring of the evaluation criteria Phase 5: Implementation of the criteria grid Phase 6: Final version of the criteria grid		No		Yes	participatory evaluation
Researcher 6	2022-12-21	10.1111/j.1369-7625.2010.00594.x	Using mind mapping techniques for rapid qualitative data analysis in public participation processes	2009	Jilla Burgess-Allen BA, MSc* and Vicci Owen-Smith	Mind mapping	A mind map is a diagram used to represent concepts, ideas, or tasks linked to and arranged radially around a central key word or idea. Primary branches represent the major ideas or themes around the central topic, and secondary branches tend to include more concrete illustrative examples. The details of the steps involved are not described well beyond this.	A mind map is a diagram used to represent concepts, ideas or tasks linked to and arranged radially around a central key word or idea.	Qualitative	free response	a mind map	No		No		Face-to-face	mind mapping software (e.g. Freemind, Sourceforge, Germany; www.sourceforge.net	someone to capture notes, facilitator	Yes	One of the advantages of mind mapping over standard note-taking is that it appears to reflect our natural thinking pat-terns, which are said to be non-linear. # 2	No		not described	Yes	No		Yes	While this article draws on the experience of using mind mapping in a variety of patient participation processes, a single example is given here to illustrate the approach taken. A local alcohol service review was planned to include consultation with service users, their carers, alcohol service providers, and others in the community who were current or past misusers of alcohol. #3	Yes	Five focus groups were conducted as part of this consultation, alongside individual interviews.		No	No			Yes	the mind map was typed up using mind mapping software (e.g. Freemind, Sourceforge, Germany; www.sourceforge.net). #4	No	not described
Researcher 2	06/12/2022	10.1177/10497323211002489	The "Sticky Notes" Method: Adapting Interpretive Description Methodology for Team-Based Qualitative Analysis in Community-Based Participatory Research	2021	Burgess, Heather; Jongbloed, Kate; Vorobyova, Anna; Grieve, Sean; Lyndon, Sharyle; Wesseling, Tim; Salters, Kate; Hogg, Robert S.; Parashar, Surita; Pearce, Margo E.;	Mind mapping	1. Recall the last session and refer to the visualization of the analytic objective; 2. Review the goal of the activity, which is to re-sort the categories of sticky notes into fewer, broader categories; 3. Take 5 to 10 minutes to read some of the sticky notes waiting to be reorganized; 4. Discuss where the team saw overlap and connections between different categories, and what new, broader categ…	Sorting and re-sorting the sticky notes into collections, which then became categories, subcategories, and themes.	Qualitative	free response	free response	No		Yes	Each session lasted for approximately 3 hours.	Face-to-face	stickers	facilitator	Yes	"A collection of similar data sorted into the same place” and theme—“a meaningful essence that runs through the data”	Yes	Whereas we previously looked for aspects of the housing program that aligned with the experience of depressive symptoms and could be grouped under the same new category, we found that this alignment was not always self-evident. (pg. 1341)	24	Yes	No		No		No			Yes	Yes	Training Sessions Data Fragmentation Stage Mind Map Stage Category and Theme Development Stage		No		Yes	community-based participatory research
Researcher 2	2022-11-29	10.2196/jmir.9716	Developing a Mental Health eClinic to Improve Access to and Quality of Mental Health Care for Young People: Using Participatory Design as Research Methodologies	2018	Laura Ospina-Pinillos, Tracey A Davenport, Cristina S Ricci, Alyssa C Milton, Elizabeth M Scott, Ian B Hickie	Mockups of webpages	Following each workshop, the knowledge and ideas generated during the workshop were translated to produce mockups of webpages, either as hand-drawn sketches or wireframes produced using Balsamiq (Balsamiq Solutions, LLC, Sacramento, California, United States: a rapid wireframing tool that reproduces the experience of sketching on a whiteboard but using a computer) [69]. The mockups were then pres…	To visualize the idea for further improvement.	Qualitative	data collected from workshops	mockups	No		No	between the workshops, done by researchers and end users	Not described	paper or online software	designer	Yes	The mockups were then presented at the next workshop, enabling content and broad design ideas to be discussed, critically analyzed, and further developed.	No		NA	Yes	Yes	designer and/or researcher and/or end users	Yes	A research and development (R&D) cycle for the codesign and build of the Mental Health eClinic included several iterative PD phases: PD workshops; translation of knowledge and ideas generated during workshops to produce mockups of webpages either as hand-drawn sketches or as wireframes (simple layout of a webpage before visual design and content is added); rapid prototyping; and one-on-one consul…	Yes	Phase2: observation; Phase3: in-depth one-on-one consultations; thematic analysis techniques;		Yes	Yes	The research and development (R&D) cycle for the codesign and build of the MHeC included several iterative PD phases (Figure 1): PD workshops (phase 1); translation of knowledge and ideas generated during workshops (“knowledge translation”; KT) to produce mockups of webpages (either hand-drawn sketches or wireframes; phase 2); and rapid prototyping and one-on-one consultations with end users, inc…		No		Yes	participatory design	Participatory design (PD) methodologies, which were developed in the late 1960s and early 1970s, emphasize the importance of involving all stakeholders (including end users, developers, and researchers) during the development of products to help ensure the end product meets everyone’s needs; improve usability; and increase engagement of users. Using either as hand-drawn sketches or wireframes pro…
Researcher 4	29/11/2022	10.1108/IJCS-04-2021-0015	Crowd modelling: aggregating non-expert views as a method for theorizing	2021	Octavio González Aguilar	Modelers sampling	A theoretical kind of sampling, which prioritizes cognitive diversity of the sample over quantity.	To have a cognitively diverse sample.	Unclear	Data informing which kind of sample is needed in order to investigate the topic at hand?	A more diverse output	unclear		No		Face-to-face	Unclear, probably platforms to recruit participants	Researchers/Assistants for recruitment	Yes	Cognitively diverse sample	No		As it is a method for sampling, no restrictions?	Yes	No		Unclear	In this case, undergraduate students were sampled, but the purpose is not completely clear when reading the part on sampling.	No			No	A process / model / framework is not mentioned			No		Yes	crowd-modelling
Researcher 5	29/11/2022	10.1007/s11135-012-9715-2	A critical participatory and collaborative method for scoping the literature	2012	Raewyn Bassett, Elizabeth McGibbon	Modified Delphi	1. Literature scan: Preliminary bibliographic searches were conducted in a small number of research/library databases selected for their relevance in carrying literature in the area of interest. 2. Capacity scan: Identify stakeholders, intended as individuals who had been active in drawing attention to barriers to health and well-being. 3. Stakeholder scoping workshop: with stakeholders to brains…	To apply a participatory and collaborative method to the scoping of literature.	Mixed (quantitative and qualitative)	Responses to discussion groups, interviews and findings from literature search	A mapping of inequities in access to health care services and information	No		No		Not described	Not described	Not described	Yes	"Participatory collaboration with the populations of interest, critically appraised the research findings by questioning in-built assumptions, and developed meta-themes across the studies reviewed to better explain the overall results and to identify gaps (pg. 2)"; "This critical, participatory and collaborative approach pays heed to findings that are situated, partial and multivocal “rather than…	No		Does not describe	Not described	No		Yes	The method was used to determine the scope and nature of the literatures on rural Aboriginal and African Canadian communities’ access to health services (pg. 3)	No			No	No			Yes	NVivo for data analysis	No	not described
Researcher 1	07/03/2023	10.1111/hex.13213	Innovative methods for involving people with dementia and carers in the policymaking process	2020	Fiona Keogh, Patricia Carney, and Eamon O'Shea	Policy café	Using the knowledge of the ASI facilitator of the group, potential participants were selected based on their availability and their ability to participate in the exercise for the whole event. An information sheet was sent to each person and their carer/supporter. The topics to be discussed were identified through examining consultations and materials that members of the working group had helped p…	To create a pathway for the voice and experiences of people with dementia and family carers to influence upcoming legislation on home care—currently represented through advocacy but not through direct voice (pg.801). pathways through which they and their peers could be more directly involved in the policymaking process in a way which would empower them, present a forum for their views but also ha…	Participatory	topics to discuss that were identified through consultations and materials that the working group members helped produce. Discussions were held through (pre-Covid19) face-to-face meetings and phone calls with two members of the IDWG to identify topics and associated questions to be addressed in the policy cafe.	set of priorities sorted into themes = final set of priority messages.	No		Yes	2.5 hours, with a break halfway.	Face-to-face	A venue including tables, pictures, and materials for drawing and recording the discussion; camera;	facilitator per table; overall facilitator; support team; filmographer;	unclear		No		10 people with dementia	Yes	Yes	People with dementia: most methods are not readily accessible to the majority of people with dementia, or indeed to members of other marginalized groups; More direct and impactful methods of involving people with dementia in policymaking and policy implementation are necessary to ensure their concerns and priorities can be more rapidly realized in service delivery; It has always been a challenge …	Yes	the whole article is an example of when it was applied with PLW dementia and their carers.	Yes	Filming: As with the policy café, the filmmakers adopted a ‘fly-on-the-wall’ approach to recording the proceedings of the event and also conducted interviews with several carers immediately following the event (pg. 805). Carer's Assembly (throughout the article). However, in order to generate policy impact, these events were conceived and developed as part of a wider series of events, each buildi…	The partnership approach embodied by co-production developed over a period of time (more than 5 years) and extended beyond the participants directly involved. Thus, relationships were built over a period of years with key stakeholders such as senior officials in the health service and in the Department of Health, as well as with non-governmental organizations such as the Alzheimer Society of Irel…	No	A process / model / framework is not mentioned			No		Yes	co-production
Researcher 5	08/12/2022	10.1177/1524839915614308	Testing an Adapted Modified Delphi Method: Synthesizing Multiple Stakeholder Ratings of Health Care Service Effectiveness	2016	Anne L. Escaron, Rosy Chang Weir, Petra Stanton, Sitaram Vangala, Tristan R. Grogan, Robin M. Clarke	Modified Delphi	(1) a preratings phase: A medical intervention is identified as the unit of analysis, literature regarding benefits and harms of that intervention is reviewed and serves as the evidence base, and researchers develop the scenarios that will be rated for their appropriateness; (2) A ratings phase: The ratings phase contains a modified Delphi expert panel, typically composed of 9 to 15 generalist an…	To identify the collective opinion of experts.	Qualitative	Ratings (+ calculated level of agreement between panelists and each scenario) and discussions	Clinical practice guidelines	No		No		Online	Does not describe	Not described	Yes	Having a research partnership between an academic institution and patient/stakeholder advocacy organizations allowed for the project to remain relevant and valid to participants and the end-users of the results (pg. 7).	Yes	The stakeholder-drive approach brought three main challenges: 1) insufficient time for the expert panelists to rate, as planned, the entire list of services. The inclusion of diverse perspectives made the group more heterogeneous than most previous appropriateness panels. 2) Remind panelists of definitions and create clear ones 3) expectations about the output might be unrealistic (pg. 8)	9 to 15 generalist and specialist physicians	Yes	No		Yes	The study aims to tap into the long-standing expertise these organizations possess regarding the experiences of underserved patients focused on improving the health status and health care access of Asian American, Native Hawaiian, and Pacific Islander communities	No			No	No			Yes	To tabulate responses for the two post-meeting surveys, the study used the REDCap Software.	Yes	Patient-centered research
Researcher 5	07/12/2022	10.1177/1609406920903218	Beyond Forecasting: Using a Modified Delphi Method to Build Upon Participatory Action Research in Developing Principles for a Just and Inclusive Energy Transition	2020	Alexandra Revez, Niall Dunphy, Christine Gaffney	Modified Delphi	The first stage involved the development of initial materials and survey questions for consultation with the panel; The second stage pertained to the selection and recruitment of an interdisciplinary panel of academic participants; The third stage entailed a two-round survey to the panel.	To collaboratively seek solutions and consensus.	Qualitative	Responses to survey	List of principles	No		No		Online	Does not describe	Does not describe	Yes	They argue that the method "can be mobilized as a mixed-method technique that is oriented toward inclusive dialogue and reflexivity, where reflexivity is a process of critical reflection involving researchers and participants interrogating their own “paradigms,” and is a dynamic process of interaction between data and participants, which leads to refined focus and understanding" (pg. 10).	No		Does not describe	Not described	No		Yes	In the study, the method is used as scenario-based and forecasting tools in the context of emerging or evolving energy technologies and innovation systems	Yes	It mentions this can be combined with PAR research processes, including Semistructured interviews, focus groups, and citizen's juries.	Difference from standard Delphi is here that they developed materials for panel discussion were developed and put together in advance of the inceptive stages of consultation with panel members. They claim they applied PAR to the survey development stage.	No	No			No		Yes	participatory action research
Researcher 7	18/02/2023	10.1038/pr.2015.279	Participatory methods in pediatric participatory research: a systematic review	2016	Haijes, Hanneke A.; van Thiel, Ghislaine J. M. W.	Mosaic approach	Provide participants with a choice of methods that could be used to gather data	Include participants in data collection and find an approach that would best fit.	Participatory, Qualitative	options of methods to use	method selected	No		unclear		Not described	nill	interviewer	Yes	more relevant method for given participant (681)	Yes	challenges in data processing (681)	not specified	Not described	Yes	children (681)	No		No			No	No			No		Yes	participatory research
Researcher 7	12/02/2023	10.1080/1350293X.2011.597964	Breaking methodological boundaries? Exploring visual, participatory methods with adults and young children	2011	Alison Clark	Mosaic approach	Visual methods of data gathering are combined with observation and interviewing to provide a range of ways for young children to explore their ideas about a specific environment which are not limited to the spoken word (see Einarsdottir 2005; Stephenson 2009; Pascal and Bertram 2009). This included children composing photo books of their settings using their own photographs; leading and recording…	Extracting knowledge from target group.	Qualitative	list of methods to employ	themes/ topics from the range of methods	No		No		Face-to-face	varies	facilitator	Yes	Offers participants a mechanism for making implicit knowledge more explicit (323)	No		not specified	Yes	Yes	children (323)	Yes	design of early childhood environment in England (323)	No			No	No			No		Yes	participatory research
Researcher 4	2022-12-04	10.1111/j.1466-7657.2006.00489.x	Participatory rural appraisal techniques in disenfranchised communities: a Kenyan case study	2006	A. D. Maalim	Mapping	Participants identify distances between villages and social amenities such as health facilities, traditional healers, roads, schools and government administrative offices, drawing simple innovative maps. Participants also draw their movements according to the seasons.	With the help of mapping, researcher and the community members could indicate where future healthcare delivery services should be placed for maximum benefit. Similarly, the maps could indicate the accessibility of the particular social amenity to the participants.	Participatory, Qualitative	free response	a map showing villages, and social amenities, and participants movements within these	unclear		unclear		Face-to-face	method includes drawing, but in this example they used sticks and the sand	facilitator	No		No		Around 60 participants from four different villages were included in the study, so groups of 15?	Yes	No		Yes	In this study, the method was used with a disenfranchised, nomadic Somali community of north-eastern Kenya	Yes	daily work schedules, Venn diagrams, seasonal calendars		Yes	Yes			No		Yes	participatory research
Researcher 4	2022-12-04	10.1111/j.1466-7657.2006.00489.x	Participatory rural appraisal techniques in disenfranchised communities: a Kenyan case study	2006	A.D. Maalim	Venn diagrams	In this example: The research participants drew circles of varying sizes. The size of the circle and distance from the center (position of the village) indicated the importance and closeness of the institution to the villagers. For instance, a small circle very close to the central circle showed a small institution but with a very good link with the village members. Similarly, a big circle far aw…	To indicate the relationships, status in the community and the interactions between the villagers and the social amenity institutions.	Participatory, Qualitative	free response	Venn diagram indicating different relationships	unclear		unclear		Face-to-face	Something to draw the diagram? Sand/sticks was used to draw in this example	facilitator	unclear	facilitation of information flow is mentioned in relation to this method (pg. 4)	No		Around 15 participants (60 participants from 4 villages)	Yes	No		Yes	The method was used with a disenfranchised, nomadic Somali community of north-eastern Kenya, to investigate their health needs and to plan nursing services.	Yes	mapping, daily work schedules, seasonal calendars		Yes	Yes			No		Yes	participatory research	Participatory rural appraisal: I think that the stages are the different techniques (mapping, daily work schedules, Venn diagrams, seasonal calendar). The philosophy of PRA is that the researcher is required to acknowledge and appreciate that the research participants have the necessary knowledge and skills to be partners in the whole research process
Researcher 4	2022-12-04	10.1111/j.1466-7657.2006.00489.x	Participatory rural appraisal techniques in disenfranchised communities: a Kenyan case study	2006	A.D. Maalim	Seasonal calendars	This is a type of calendar drawn by the research participants to show the types of seasons experienced annually; the movements of the nomadic community during the wet and dry seasons and the common diseases (disease patterns) that the community experiences in each season.	Investigation of disease patterns according to the season.	Participatory, Qualitative	free response	calendar showing disease patterns	unclear		unclear		Face-to-face	sand and stick/ something to draw the calendar with, and something to draw the calendar on	facilitator	unclear	A pro might be that the method (actually all methods from this article) can be adapted to the specific context of the nomads, and also done with their materials	unclear		6p participants from 4 villages, i.e., around 15	Yes	No		Yes	To investigate health needs and plan nursing services for a disenfranchised, nomadic Somali community of north-eastern Kenya (pg. 1)	Yes	Venn diagrams, mapping, daily work schedules		Yes	Yes	Participatory rural appraisal: I think that the stages are the different techniques (mapping, daily work schedules, Venn diagrams, seasonal calendar). The philosophy of PRA is that the researcher is required to acknowledge and appreciate that the research participants have the necessary knowledge and skills to be partners in the whole research process.		No		Yes	participatory research
Researcher 4	2022-12-04	10.1177/0734242X06063817	Integrating multi-criteria techniques with geographical information systems in waste facility location to enhance public participation	2006	Gary Higgs	Multi-criteria decision analysis	Multi-criteria decision analysis (MCDA) consists of a series of techniques (such as weighted summation or concordance analysis) that permit a range of criteria relating to a particular issue to be scored, weighted and then ranked by, for example, experts, interest groups and/or stakeholders according to their degree of suitability or importance for locating/siting a particular facility/service. T…	Permits the incorporation of multiple views during a process.	Participatory, Qualitative	free response from different stakeholders?	A decision to be translated into an action later on	unclear	maybe relationship building, empowerment (but it is stated that more research is needed in order to find out whether this method can lead to empowerment	unclear		Not described	software or programming packages (for example IDRISI GIS package)?	facilitator, several stakeholders	Yes	Page 5: 4 key advantages: It allows complex trade-offs to be performed on multiple and varied siting factors by single or multiple sets of decision makers, it allows value judgements to be incorporated into the analysis by weighting factors according to their perceived importance, it provides a systematic and semi-objective framework of analysis, it has all the advantages associated with the use …	Yes	there are few results in which the results were evaluated (pg. 8)	Unclear, but seems like a very large number of participants	Not described	Yes	They mention geographical information systems, so I guess that this technique is often used with people working in these sectors, as well as public communities	Yes	pg. 5: Used in an Australian study incorporating multi-criteria techniques in wetland management), used in in site selection using GIS-based decision making, used to incorporate stakeholder interest in environmental issues, waste facility management A description of all the examples of siting studies are found on pg. 6: for example landfill sites, radioactive waste disposal (mostly waste facility…	No			No	A process / model / framework is not mentioned			Yes	GSI decision-support software is mentioned (pg. 8)	Yes	participatory research	Participatory decision making
Researcher 2	29/11/2022	10.1016/j.biombioe.2016.08.001	Use of a participatory approach to develop a regional assessment tool for bioenergy production	2016	Ashma Vaidya, Audrey L. Mayer	Multiple Criteria Analysis	The authors divided the study into three distinct phases: I) stakeholder selection; II) qualitative development of C&I; and III) preference elicitation using MCA techniques. We accomplished stakeholder selection through stakeholder analysis. We collected data using a combination of three different participatory techniques for the latter two phases: focus groups and interviews for phase II and one…	Multiple Criteria Analysis (MCA) was used to identify the most relevant and important C&I for the sustainability assessment of bioenergy production in the WUP. MCA is a decision-making tool used when an evaluation process involves multiple, competing interests and objectives among diverse stakeholders.	Mixed (quantitative and qualitative)	workshop recordings	workshop recordings	No		No	NA	Not described	excel	statistician	Yes		No	We used these simple MCA techniques for preference elicitation over other more popular software-based MCA techniques [40], because: i) no special skill or technology is required to use them and they are easy to learn and understand, which was important in our case as it involved participants (or ‘decision-makers’) from diverse backgrounds (i.e. both scientific and non-scientific); ii) it can be u…	31 in total	Yes	No		Yes	The case is to identify the most relevant and important C&I for the sustainability assessment of bioenergy production in the Western Upper Peninsula.	Yes	focus group, interview		Yes	Yes	I) stakeholder selection; II) qualitative development of C&I; and III) preference elicitation using MCA techniques.		Yes	Excel	No	not described	It will be interesting to compare this method to the Delphi method I think. Three MCA techniques: Analytical Hierarchy Process or pairwise comparison; ranking; and rating.
Researcher 4	2022-11-28	10.1207/s15327051hci1302_3	MUST - A Participatory Method for Designing Sustainable Health IT	2007	Finn Kensing, Hrönn Sigurdardottir, Arjen Stoop	MUST method	MUST divides an IT design project into four phases. In the first phase (initiation phase) the project is established, with a focus on scope, time, costs, contents and participants. A project charter and plan is the result of this step. In the second phase, the alignment phase, the focus lies on the relations between the goals of the project, and the organization's business and IT strategy. The re…	Sustainability of IT systems for health often lacks, due to neglect of coherent visions for change, real user involvement, understanding the work that is supposed to be supported by IT and the way the proposed changes have to be incorporated in daily work. The aim of the MUST method is to effectively deal with these methods. It is thus a resource to design health IT.	Participatory, participatory IT method	participant observation at project group meetings, qualitative interviews, a full day workshop, document analysis	In principle, the output is a vision for change in an organization.	Yes	In principle, MUST's four principles (coherent visions for change, genuine user participation, IT designers' need to experience users' work practices, and anchoring visions for change) should bring about trust and relationship building. However, in this specific example (the current article) this seems to have failed.	unclear		Online, Hybrid (both are possible)	The method includes workshops, prototyping, scenarios, workshops, hearings, observations, in-situ interviews, and thinking aloud experiments. It is unclear which exact material resources are needed to execute the method, but probably online brainstorming tools and other tools used to facilitate (online) workshops might be needed.	facilitators, user representatives, steering committees	Yes	ability to deal with problems usually present for sustainability of IT systems (pg. 1), mutual learning (designers and end-users, pg. 2), coherent vision (pg. 2), provides tools and techniques for project management (pg. 5), deals with ethical and practical issues relating to the users and provides help in understanding, developing and presenting relations between IT and user's work practice (pg.…	unclear	possible con is that, due to "space limitations", they did not find room to introducing or applying two of MUST's resources , but it is unclear to me what they exactly mean. It is described that a coherent vision was missing, user experience did not happen in this concrete example, and the anchoring step did not go as wished. Taken together this might be a limitation of the whole method.	A whole organization	Yes	Yes	IT designers and end-users of e-health applications	Yes	Page 2: In this case the method was used to evaluate a web-based pregnancy application.	Yes	Page 2: supporting tools and techniques are: workshops, prototyping, scenarios, hearings, observations, in-situ interviews, thinking aloud experiments, and reviews.	I am a little insecure about the description of this method, as (to me) it is still really similar to a framework with multiple steps, and therefore not as tangible.	Yes	Yes			No		Yes	participatory research
Researcher 4	2022-12-02	10.1371/journal.pone.0205262	The catalytic role of Mystery Patient tools in shaping patient experience: A method to facilitate value co-creation using action research	2018	Lina Daouk-Öyry, Mohamad Alameddine, Norr Hassan, Linda Laham, and Maher Soubra	Mystery Patient	Mystery Patients (people chosen to act like hospital patients) were first trained, and then visited hospitals to rate hospital workers. They took notes during the rating process	To improve patients' experiences at hospitals.	Qualitative	mystery patients' experiences	notes taken, mystery patients' experiences	unclear		unclear		Face-to-face	two assessment forms (for staff performance and for clinic performance), eight scenarios to be performed by the mystery patients	mystery patients themselves, a trainer	Yes	No individual evaluation of staff, only general (pg. 13)	Yes	the culture has to fit the method in that, in a culture in which errors and deficiencies are attributable to particular individuals who are not doing their job, resistance to change would be inevitable and the MPP would not lead to any true or sustainable improvement in staff performance and behavior. (pg. 14), evaluation of mystery patients might be biased, simulated patients might not have the …	18 mystery patients were trained	Not described	Yes	no population for the mystery patients themselves is described, but this method is used in health care settings.	Yes	Health care settings (see above)	No			No	A process / model / framework is not mentioned			No		Yes	co-creation	A bit weird to call this co-creation (in my opinion), because they basically use simulated patients to answer their questions...? Also maybe not really a method in that sense? Not sure whether it has to be excluded after all?
Researcher 1	07/03/2023	10.1177/1609406919835112	Comparing Three Methods to Capture Multidimensional Service Experience in Children’s Health Care: Video Diaries, Narratives, and Semistructured Interviews	2019	Lauri Litovuo, Nina Karisalmi, Leena Aarikka-Stenroos, and Johanna Kaipio	Narrative Interview	The narrative interviews with the child patients’ parents were carried out at the interviewees’ homes or workplaces. Participants provided informed written consent. The interviews were audio-taped and later transcribed verbatim. The interview structure was based on a modified version of the critical decision-making method. The four main themes covered were as follows: (1) a description of the inc…	Narrative interviews reveal the storyteller’s experiences in story form, conveying meaningful events actualized in different locations and at different times.	Qualitative	participants experiences; depending on the interview questions.	transcript of the interview	No		Yes	ach interview lasted 1–2 hr	Face-to-face	audio recording; place to conduct the interview;	interviewer; interviewee; someone to transcribe and analyze the interviews	Yes	Were both useful for capturing the dynamic nature of service experience and the broad temporal dimension; captured the spatial dimension of child patients’ service experience beyond the hospital setting; yielded comparatively deeper and broader data on the spatial complexity and multiparty nature of the service experience of child patients in health care (pg. 8). Narrative interviews with childre…	Yes	Limitations concerning the narrative interviewing method include the inherent unverifiability of secondhand accounts and observations of actual encounters; some parents found it difficult to review their experiences; (pg.7)	The participants were comprised of 24 families, including both families with young children with congenital disorders and families with teenage children suffering from chronic illnesses	Yes	Yes	Narrative interviews with parents of a child patient (abstract) Young children had difficulties describing their experiences when applying a narrative interview method (table 1)	Yes	The narrative interviewing method was used to study experiences in children’s health care and service experience dimensions of children from the perspective of child patients’ parent; this method enabled us to examine child patients' service experience holistically and dynamically (pg.5)	Yes	Each individual interview or personal data set was analyzed based on a predetermined framework and coding using qualitative data analysis software (pg. 6). The cross-case analysis process drew on discussion within the research team and was based on experiences and interpretations from the first round of analysis. The aim of the cross-study analysis was to identify differences and similarities amo…	This finding underscores the sensitivity of the studied context and the need to give particular attention to ethical considerations in these kinds of studies. We encourage researchers to complement their understanding of service experience in health care using data collected from both child patients and their parents. Although this does not triangulate the validity of subjective experience, it ma…	No	A process / model / framework is not mentioned			No		No	not described
Researcher 6	20/12/2022	10.1186/s40900-016-0028-9	Prioritizing target behaviors for research in diabetes: Using the nominal group technique to achieve consensus from key stakeholders	2016	Jennifer Mc Sharry*, Milou Fredrix, Lisa Hynes and Molly Byrne	Nominal group technique (aka expert panel)	The nominal group technique begins with eliciting participant views on a topic. Each participant then privately ranks each item, the overall rankings are calculated, presented, and discussed and the items are privately re-ranked. The process of achieving consensus through an initial ranking, group discussion, and a second re-ranking was decided in advance and follows published nominal group techn…	Used to identify, and achieve consensus on, the most important target behaviors for research [20]. The nominal group technique was chosen as a systematic process that facilitates both idea generation and consensus development.	Participatory, Qualitative	discussion, ranking, generation of lists,	consensus regarding a prioritized of six most highly ranked items (in the study = behaviors relevant to patients and healthcare professionals)	No	not specified in the description of the method.	No	n/a	Hybrid (both are possible)	Survey Monkey online tool; pre-generated lists (of target behaviors)	Group discussions were chaired by an experienced facilitator	Yes	The nominal group technique generates a high number of ideas and includes social interaction and discussion while limiting normative pressure for conformity through the use of private individual ranking. Each participant in a nominal group technique process has an equal private ranking vote which provides a democratic process to navigate mismatches between re-searcher, patient, provider and polic…	No		The nominal group technique is as a small group technique, recommended for use in groups of up to ten participants [19]. Our sample size was informed by a desire to maintain the group dynamic of the technique while still including a range of healthcare professional, patient and policy stakeholders. We set a limit of 25 total participants, to allow for manageable group feedback and discussion as p…	Yes	No	No, but this was the study's population: Participants were sampled purposively to represent the following groups: people with Type 1 DM and Type 2DM, healthcare professionals with clinical experience of diabetes and policymakers working in the area of diabetes.	Yes	The paper uses it in the context of healthcare (Diabetes).	No			Yes	Yes	Figure 1 #6: pre-meeting; prioritization meeting; post-meeting; outcome		Yes	survey monkey online tool	No	not described
Researcher 5	2022-06-22	10.1007/s12187-013-9214-6	Research with Children of Migrant and Refugee Backgrounds: A Review of Child-Centered Research Methods	2014	Clemence Due, Damien W. Riggs, Martha Augoustinos	Novelty scale: lolly jars	These jars were filled to varying heights with lollies, with the first jar being empty, the second jar full to a quarter, the third three quarters and the final jar being completely full. Again, these jars facilitated answers from the students in relation to their agreement to a particular question, which could then be explored further using open-ended questions. Four jars were used in an attempt…	Allowing children to have voices in research concerning perceptions of doing well at school.	Mixed (quantitative and qualitative)	Free responses	Responses from interaction with the researcher	No		No		Face-to-face	Not mentioned	Researcher/facilitator	Yes	The scales enabled the researcher to gain information about the students' experiences at school that would not have been gained without the use of visual prompts	No		Not mentioned	Yes	Yes	Children	Yes	Explained in steps	No			No	No			No		Yes	participatory research
Researcher 7	10/02/2023	10.1111/jar.12088	Using qualitative methods in research with people who have intellectual disabilities	2014	Nigel Beail 1, Katie Williams	Purposive sampling	Selection of participants based on their group membership or experience of a phenomenon relevant to the research.	Target a specific subset of the population.	Sampling method	target group characteristics	sampling unit	No		No		Not described	n/a	n/a	No		No		n/a	No	No		No		No			No	No			No		No	not described
Researcher 7	10/02/2023	10.1111/jar.12088	Using qualitative methods in research with people who have intellectual disabilities	2014	Nigel Beail, Katie Williams	Interpretative Phenomenological Analysis	Focus is the subjective experience of the person	Explore subjective experience.	Qualitative	interview guide	themes	No		No		Not described	not described	interviewer	No		No		not described	No	Yes	disabled (88)	Yes	people with intellectual disability that self harm (88)	No			No	No			No		No	not described
Researcher 5	30.11.2022	10.1007/s12187-013-9214-6	Research with Children of Migrant and Refugee Backgrounds: A Review of Child-Centered Research Methods	2014	Clemence Due, Damien W. Riggs, Martha Augoustinos	Novelty Scales: Smiley faces	Use of a smiley face scale range from a sad face, to a straight face, to a face with small smile to a final face with a larger smile. Used as a springboard for further discussion. Children were asked to indicate which face they were during particular days (for example, the day before, or their first day at their new school), and during particular times (for example, during a particular lesson, du…	To encouraging students to talk about their experiences at school and how they felt they were going more generally and as a way to getting comparable quantitative data using a Likert-scale that could subsequently be used in data analysis.	Mixed (quantitative and qualitative)	Smileys associated with responses as levels of Likert-scale	Smiley faces	No		No		Face-to-face	Does not mention	Facilitator	Yes	Using child-friendly and meaningful data collection techniques	No		Does not mention	Yes	Yes	Children (all pages)	Yes	Described in steps	No			No	No			No		Yes	participatory research
Researcher 3	29/11/2022	10.1016/j.actatropica.2014.0	Development of a participatory tool for the evaluation of Village Animal Health Workers in Cambodia	2014	Clementine Calba, Aurelia Ponsich, Sophorn Nam, Lucie Collineaua, Sophoan Min, Jerome Thonnat, Flavie Luce Goutard	Pair-wise ranking method	1. Asking someone for their point of view 2. Asking other attendees for validation	Rank categories according to relative importance.	Participatory	Categories that emerged during the previous phases of the project.	Ranking based on importance	No		No		Face-to-face	Not described	Facilitator	Yes	This approach is considered more reliable than simple ranking as it imposes the consideration of every possible relationship. pg. 20	No		15 participants, they were only invited if they participated in the previous phases of the project.	Yes	No		Yes	In countries with a lack of primary care systems, health workers are of crucial importance to improving the delivery of health and animal health services at community level. But somehow they are rarely evaluated and usually with a top–down approach. This is the case in Cambodia, where thousands of Village Animal Health Workers (VAHWs) have been rained by the government, and where no standardized …	No		A more complex ranking system whereby each item is compared individually with all the other items one-by-one in a consensus-oriented manner.	Yes	Yes	The stages of the project in which a participatory approach is used are: Phase 1: Identification of VAHW functions Phase 2: Identification of evaluation criteria by VAHWs Phase 3: Complementary meeting to identify VAHW functions and evaluation criteria Phase 4: Validation and scoring of the evaluation criteria Phase 5: Implementation of the criteria grid Phase 6: Final version of the criteria grid		No		Yes	participatory evaluation
Researcher 1	07/03/2023	10.1136/bmjgh-2016-000231	Introducing visual participatory methods to develop local knowledge on HIV in rural South Africa	2017	Chloe Brooks, Lucia D'Ambruoso, Karolina Kazimierczak, Sizzy Ngobeni, Rhian Twine, Stephen Tollman, Kathleen Kahn, Peter Byass	Photovoice	Participants in the remotest, all female group (group C) were provided with digital cameras to collect visual data on relevant aspects of the local environment. For group C, we provided a general introduction to photography, an explanation of the need to secure release permissions from subjects of photographs, and supplies of permission release forms. Participants who used Photovoice received add…	Participants use photography to represent community conditions, physical environments, assets and other phenomena.	Participatory, Visual method	depends on the calling question: experience of the participants	The images and accompanying narratives, thus, formed an important element of both deliberative and analytical processes.	No		No		Face-to-face	funding: We also reimbursed participants travel expenses and gave each participant a shopping voucher of ZAR300 (approximately US$20) at the end of the process; cameras; place to host the meetings;	A field assistant, who supported the facilitator; a facilitator; participants;	No		No		not described	Yes	Yes	a rural subdistrict underpinned by the Agincourt Health and Socio-Demographic Surveillance System (abstract)	Yes	the whole article is an example: We convened three village-based discussion groups, presented HDSS data on HIV-related mortality, elicited subjective perspectives on HIV/AIDS,	Yes	An inductive/deductive framework analysis approach was adopted in this analysis. Inductive analysis allowed meaning to emerge from the data, whereas deductive analysis involved the use of codes defined a priori (pg. 5).		No	A process / model / framework is not mentioned			No		Yes	participatory action research
Researcher 5	07/12/2022	10.1136/bmjopen-2015-008593	Testing a model of facilitated reflection on network feedback: A mixed method study on integration of rural mental healthcare services for older people	2015	Jeffrey Fuller, Candice Oster, Eimear Muir Cochrane, Suzanne Dawson, Sharon Lawn, Julie Henderson, Deb O’Kane, Adam Gerace, Ruth McPhail, Deb Sparkes, Michelle Fuller, Richard L Reed	Facilitated reflection on network analysis	To generate network data for facilitated reflection, the data collection involved: (1) a quantitative organizational network analysis, (2) qualitative interviews with service provider key informants and consumers or their carers and (3) a policy document analysis. Cycle in detail: 1. Workshop one: Engage service stakeholders; Canvass current & ideal state, comment on theory and inform data collec…	To facilitate members of human services organizations to reflect on their own unique collective situation and experiences.	Mixed (quantitative and qualitative)	Network maps and links and discussions points from facilitated reflection	Maps and tables displaying the patterns of connections and results from framework analysis of qualitative interviews	Yes	The production of core artefacts drives the development of a network’s culture through which reciprocity and trust can grow, which has been identified as a key task of network management (pg. 5)	No		Face-to-face	Not described	Does not describe	No		No		12, 18 and 17 engaged in the three workshops	Yes	No		Yes		No			No	No			Yes	Maps and tables displaying the patterns of connections between organizations were generated using the UCINET software	Yes	not described	Network approach
Researcher 7	07/02/2023	10.1136/bmjopen-2019-030936	Health, well-being and social relations in a changing neighborhood: protocol for a prospective, multi methods study of the consequences of large structural changes in an ethnic diverse social housing area in Denmark	2019	Lund, Rikke; Christensen, Ulla; Mathisen, Jimmi; Sørensen, Kristine,S.; Srivarathan, Abirami; Halby, Kristian; Kristiansen, Maria;	Survey	The survey was developed by selecting relevant items measuring health, well-being, and social relations. Items, which previously been used in comparable study populations, were preferred as were validated instruments (see Appendix with survey items). The full survey in Danish was pilot-tested among three men and women in the neighboring non-profit social housing area, which led to minor changes i…	Provide a timely approach to identifying needs of target group.	Quantitative	survey items	aggregated output	No		No		Face-to-face	survey collection platform	interviewer	No		No		not specified	No	No		Yes	exploring health and wellbeing amongst middle aged and older residents (4)	No			No	No			Yes	SurveyXact (3)	Unclear	not described
Researcher 7	07/02/2023	10.1136/bmjopen-2019-030936	Health, well-being and social relations in a changing neighborhood: protocol for a prospective, multimethod study of the consequences of large structural changes in an ethnic diverse social housing area in Denmark	2019	Lund, Rikke; Christensen, Ulla; Mathisen, Jimmi; Sørensen, Kristine,S.; Srivarathan, Abirami; Halby, Kristian; Kristiansen, Maria;	Semi-structured interview	Qualitative interviews with residents representing the two largest ethnic groups together with an interviewer-driven one-to-one baseline survey conducted in eight languages will serve as a needs assessment for two interventions. These are to be planned in a participatory process building on co-creation with the residents and local stakeholders representing municipal and non-government health and …	Identify needs of target group.	Participatory, Qualitative	interview guide	themes/ topics from interviews	No		No		Face-to-face	interview guide, supporting material for people with low literacy	interviewer	No		No		not specified	No	No		Yes	exploring needs of particular ethnic groups on the topic of social housing	No			No	No			No		Unclear	not described
Researcher 2	30/11/2022	10.1023/A:1011397031640	Qualitative methodologies and community participation in examining reproductive experiences: the Harlem Birth Right Project	2001	Mullings, L.; Wali, A.; McLean, D.; Mitchell, J.; Prince, S.; Thomas, D.; Tovar, P.;	Participant observation	not described	To situate the Harlem data in a broader social and political context.	Qualitative	behavior and organizational patterns; conducted structured and open-ended interviews, collected and analyzed social networks data, life histories, and genealogies	information and plan strategies.	No		Yes	generally spending 3–4 months at each site.	Face-to-face, Not described	Not described	ethnographers	Yes	allowed comparison of observations and strengthened assessment of validity.(pg. 89)	No		Not described	Yes	Yes	The five original work sites reflected the occupational categories in which African American women are found nationally as well as locally.(pg. 88)	Yes	Sites for participant observation were added, the sample for longitudinal observation was expanded (e.g., to include women of different ethnic groups), and topic areas for investigation were amplified.	No	Development of a Community Advisory Board; Community Dialogue Groups; and Community Meetings.	NA	Yes	Yes			No		Yes	community-based participatory research
Researcher 7	15/12/2022	10.1111/j.1475-4762.2008.00798.x	Mixing qualitative research methods in children’s geographies	2008	Peter J Hemming	Participant observation	Participant observation therefore involves the researcher immersing himself or herself in the social setting and recording through field notes and ‘thick description’(Geertz 1973), interesting observations about the area of study (Pole and Morrison 2003). Central to participant observation is the development of relationships between researcher and participants, through everyday events and interac…	Understand the relationship between the individuals and their environment within the scope of the research.	Qualitative	Researcher observations	Researcher notes	Yes	Helps build relationships between researcher and participant	No		Face-to-face	May need audio/ video recorder	Someone to capture notes	Yes	Builds relationships with study participants	No		6-12	No	Yes	Children	Yes	A case study promoting exercise and health amongst children - pg. 157	Yes	Semi-structured interviews (pg. 153)		No	A process / model / framework is not mentioned			No		Yes	participatory research
Researcher 6	2023-02-24	10.1159/000497802	Methods for Involving People Living with Dementia and Their Informal Carers as Co-Developers of Technological Solutions	2019	Kort H.S.M.a,b · Steunenberg B.c · van Hoof J	Think aloud	not described	Used to receive instant feedback for PwD for the clickable design of the MedGUIDE platform which was shown at their home.	Not described	clickable design platform	feedback	unclear		unclear		Not described	clickable design platform	unclear	No		No		unclear	Not described	No		Yes	People with Dementia	Yes	During the MedGUIDE project, observations, storytelling and the think-aloud methods were used. #3	Not used in a CC way?	No	A process / model / framework is not mentioned			No		No	not described
Researcher 6	2023-02-24	10.1159/000497802	Methods for Involving People Living with Dementia and Their Informal Carers as Co-Developers of Technological Solutions	2019	Kort H.S.M.a,b · Steunenberg B.c · van Hoof J	Storytelling	storytelling sessions were held during which the PwD spoke about the structure and routines in their daily life. The goal was to adjust the system that was to be developed to these individual needs. Moreover, PwD gave feedback using “talking sheets” which contained examples of applications and/or systems which are already used for supporting the medication adherence. These sessions were conducted…	To get a better understanding of the daily life of PwD; a relevant outcome is that PwD have accommodated to a very structured daily routine so they can receive reminders for their medication intake.	Not described	free response	unclear	unclear		unclear		Not described	unclear	unclear	No		No		unclear	Not described	Yes	Study used it with People with Dementia (PwD)	Yes	The MedGUIDE project. twenty-one percent of PwD are exposed to polypharmacy but their cognitive decline makes it challenging for them to self-manage their disease, including taking their medication. This project was initiated by a consortium that identified that medication adherence for PwD could be improved. This consortium consists of both businesses (in Cyprus, Norway, Switzerland and the Neth…	Yes	Another method that should be explored about the involvement of PwD in research is the LEGO Serious Play method [18], in which people are stimulated to engage in storytelling activities based on a small-scale model made with LEGO bricks (or even LEGO DUPLO bricks).	The MedGUIDE project started in 2017 and will end in 2019. Because the project is in progress, no findings and results have been published, but more information can be found on the project website	No	A process / model / framework is not mentioned			No		Unclear	not described	Other methods are mentioned in this paper (see table 1) but I only extracted some of them as some I didn't think fit the scope
Researcher 7	10/02/2023	10.1176/appi.ps.201100272	Going to the source: creating a citizenship outcome measure by community-based participatory research methods	2012	Michael Rowe, Ashley Clayton, Patricia Benedict, Chyrell Bellamy, Kimberly Antunes, Rebecca Miller, Jean-Francois Pelletier, Erica Stern, Maria J O'Connell	Concept mapping (aka Cognitive mapping)	Stakeholders from each group participated in concept-mapping sessions. Individuals were given lists of the 100 citizenship statements and asked to sort them based on similarity. They were given the following ground rules: create more than one group(that is, one group with 100 items was not acceptable), have more than one item in any given group (that is, for the 100 items, no more than 50 categor…	Creating stakeholder groups.	Participatory	instructions and list of items relating to target topic	characteristics of stakeholders	No		No		Face-to-face	lists	facilitator	No		No		not specified	Yes	No		Yes	concept of citizenship amongst those in public mental health facilities (446)	No			No	No			No		Yes	participatory research
Researcher 7	10/02/2023	10.1176/appi.ps.201100272	Going to the source: creating a citizenship outcome measure by community-based participatory research methods	2012	Michael Rowe, Ashley Clayton, Patricia Benedict, Chyrell Bellamy, Kimberly Antunes, Rebecca Miller, Jean-Francois Pelletier, Erica Stern, Maria J O'Connell	Focus group	Target group were presented with a series of questions to discuss. Notes/ recordings from the session are then analyzed.	Generate group discussion	Qualitative	items or topics for discussion	themes/ categories on the target topic	No		Yes	2 hours	Face-to-face	none	facilitator	No		No		not specified	Yes	No		Yes	concept of citizenship amongst those in public mental health facilities	No			No	No			No		Yes	participatory research
Researcher 7	07/02/2023	10.1177/1744987112475249	Using a range of methods to access children’s voices	2013	Veronica Lambert; Michele Glacken; Mary McCarron	Participant observation	Researcher observed participants in relevant 'social situation'. Researcher located themself in a 35 bed children's ward to observe and participant with child patients in different activities, interact with them, and question them about interactions and activities with health professionals.	Observations allow access to events as they occur naturally. They are a valuable method for discovering behaviors, routines and interactions within specific contexts of everyday life(Darling and Scott, 2002).	Qualitative	no input	researcher notes	No		No		Face-to-face	pen and paper	observer	Yes	Valuable method for discovering behaviors, routines and interactions within specific contexts of everyday life(Darling and Scott, 2002).	No		not specified	No	No		Yes	studying children in acute health care research setting	No			No	No			No		Yes	participatory research
Researcher 1	21/02/2023	10.1177/0049124117701480	Participant Photography as a Research Tool: Ethical Issues and Practical Implementation	2019	Leeanne O’Hara and Kathryn Higgins	Participant Photography	1) An extensive period of two months volunteering at youth centers before data collection was undertaken to build rapport with attendees. a period to assess how the club functioned and any potential impact this could have on the data collection process. 2) recruitment: Youth were recruited to the study in their natural peer groups at the centers. Vague guidelines were provided in a participant in…	Participant photography is a visual method by which research participants are invited to document their social environment through images, reflecting on these to produce narratives about their lives.	Participatory, Qualitative, creative visual method	Calling questions: when asked what exactly to photograph, youth were responded to using phrases such as “well where do you hang out in your free time? "or "what do you do when you are with your friends?”,	photographs and outputs of the analysis; obtaining information on the experiences of young people in pictorial form; The pictures provided data on topics that may not have been instigated by youth during verbal discussion due to the regularity or normality of the activity at hand. Photos offered a visual representation of the social context of substance use and depictions of the types of substanc…	Yes	Youth in this study found the photography exercise to be interesting and engaging; the inclusive and flexible nature of the task was apparent. Recruiting youth within their peer circles meant the task was inclusive and non invasive of natural socialization; the approach created a sense of participant ownership to the study, balancing the power between youth and the researcher; they reported that …	Yes	an optimum time frame of one week was given for taking photographs and returning the cameras, as this would capture youth’s free time both during the week and at the weekend.	Face-to-face	disposable cameras; In terms of the study budget, careful consideration had to be given of how best to spend the allocated money for the photography component (500 Great Britain Pound;	facilitator; participants	Yes	the benefits of taking such an approach in this study, to compliment an array of other research methods, far outweighed any potential limitations (p. 392). Using photography in research is an inclusive, flexible process that accommodates any issues relating to limited literacy ability, language barriers, or physical or developmental disabilities (p. 372). As a relatively inexpensive method; youth…	Yes	employing participant photography as a data collection tool is not without its challenges, in terms of both ethical considerations and practical application (p. 392). One limitation presented in the literature is not having enough time to complete a photography project, both in terms of the time participants have to collect images and the sessions available to discuss photographs taken (p. 374). …	not described	Yes	Yes	Participatory methods for engaging children and young people in research are becoming more popular and innovative in social research (abstract); Young workers (p. 371). researching some hard to reach vulnerable populations may present danger to the personal safety of the researcher: Unfamiliarity with these areas, by having only experienced the dynamics in these communities through the eyes of th…	Yes	Explores the application of participant photography to research drug use and antisocial behavior among youth (abstract);	Yes	interviews and focus groups: Photographs during focus groups, and in the later analysis process, worked to enhance and validate findings, with visual depictions of what was being discussed in dialogue; Having visual representations of what was discussed, ruled out the possibility of any misinterpretation of what youth were describing during group sessions (p. 371 & 391). sorting techniques; thema…	The nature of photographic methods means that there are important additional practical considerations stemming from their application in the field (p. 372). Ethical considerations are paramount to ensure that research is undertaken in the most appropriate manner to protect the interests and well-being of participants, particularly when the study involves youth and the discussion of sensitive topi…	No	A process / model / framework is not mentioned			No		No	not described	This method may be the same as photovoice
Researcher 1	17/01/2023	10.1177/028072701303100203	Utilizing Participatory Research Techniques For Community-Based Disaster Risk Assessment	2013	Dewald Van Niekerk and Elrista Annandale	Transect walk	1) This transect is agreed upon before the walk commences and should, as far as possible, be a representation of the livelihoods, activities, and physical environment of the community. 2) During the transect walk, community members used the base maps to refine and map various features needed to gain an understanding of their disaster risk profile. Disaster risk profile. During the transect walk p…	An exploratory technique in which the research team and community members walk through an agreed section of the community.	Mixed (quantitative and qualitative)	verbal inputs; photographs; gps coordinates	Gives insight into what the communities see as important for them to protect and how they would like to achieve this goal through development interventions.	Yes	An enhanced depth and understanding of the disaster risk profile;	No		Face-to-face	digital camera, GIS system,	Facilitator	unclear		unclear		not described	Yes	No		Yes	Community-based disaster risk assessment: Applied in a disaster risk assessment project for the Dr. Kenneth Kaunda District Municipality (KKDM) in the North-West Province of South Africa (pg. 161). Used Transet walk w/ g participatory geo-referencing, also referred to as participants to generate an understanding of the spatial distribution of risks and underlying vulnerability conditions (pg. 170…	Yes	geo-referencing, also referred to as participatory GIS (pg. 170). Structured Workshops (pg. 174).	participatory geo-referencing is used during the transect walk.	No	No			Yes	a Geographical Information System (GIS) - pg. 170	Yes	community-based participatory research
Researcher 4	29/11/2022	10.1108/QRJ-D-18-00054	Using participant-created comics as a research method	2019	Sarah McNicol	Participant-created comics	A series of workshops, including learning how to take and edit photographs using mini-tablet computers; plotting stories using pin boards and string; reading published graphic novels on related themes. Further museums were visited to engage with objects related to the topic. Following these preparatory activities, mini-tablet computers and an online tool (Book Creator) was used to create own comi…	The aim of this method is to give participants opportunities to construct and tell their own stories in their own voices and own ways.	Participatory, Qualitative	Scanned drawings, stock images found online, copies of photographs etc.	A digital comic/ graphic novel	Yes	Expressing an own voice	Yes	The whole project was conducted over a period of 5 months, in which the workshops to produce the comic were held	Face-to-face	camera, material to use for the comic, software to produce comic	There were several facilitators present, also a support worker and interpreter	Yes	While the concept of "giving voice" is very controversial, the authors claim that, in this project, participants really had the opportunity to express themselves (pg. 5), moreover, they state that it was successful in reaching the "hard to reach" (pg. 8)	Yes	A limitation of this method is the time and resourcing required in addition to the need for close collaboration with community partners (pg. 1, abstract)	In this specific example, 10 women were engaged (9-10, as there are two different numbers given)	Yes	Yes	The authors state that this method is well suited to reach target populations that are usually hard to reach	Yes	In this study, life stories and historical narratives of British–Bangladeshi women were investigated	No		Interesting that this is another (sometimes) rather critical article: Janovicek (2013, pg. 192) points out, “Unequal power relationships cannot be addressed if researchers assume that they are the experts who give voice to the marginalized” (page 5). I think that this mistake is still made a lot, i.e., is very common and recognizable... (not to self as well)	No	A process / model / framework is not mentioned			Yes	Book Creator	Yes	participatory research	Participatory knowledge construction
Researcher 5	09/12/2022	10.1016/j.agsy.2006.08.009	Methodological rigor in assessing participatory development	2006	Parvin Sultana, Savitri Abeyasekera, Paul Thompson	Participatory Action Plan Development	I. Scoping phase (Stages one to three) 1. Situational analysis (summarizing local knowledge) 2. Stakeholder identification and analysis (through key informants) 3. Household census and invitations to a random sample of households to PAPD (stratified by stakeholder categories) II. Participatory planning phase -PAPD (Stages four to eight) 4. Problem census (with each individual stakeholder group) 5…	To ensure that poor people’s interests are voiced and represented on at least an equal footing with more powerful stakeholders.	Mixed (quantitative and qualitative)	Results from focus groups and discussions	Quantitative data coming out statistics calculations and qualitative data from analysis of the discussions	No		No		Face-to-face	Not described	Not described	Yes	It is claimed to result in consensus and more effective community based management (pg. 1);	No	Limitations include: - Assumption that the data (some of it from secondary sources) were free of errors, although every effort was made to ensure data quality in the focus groups and their processing; - Statistical modelling where only measurable confounders were examined and where the assumed model was a simple additive equation with associated assumptions underlying the statistical tests used.	Does not describe but clearly defines the sampling procedure	Yes	No		Yes	Method was used to build consensus among stakeholders in natural resource management and to support and initiate community-based fisheries management in Bangladesh and Vietnam (pg. 2).	No			No	No			No	software package SPSS for statistical analysis	Yes	Community-based management
Researcher 1	20/03/2023	10.1177/193758671400700204	Rehabilitation Centers in Change: Participatory Methods for Managing Redesign and Renovation	2014	Marjaana Lahtinen, Suvi Nenonen, Heidi Rasila, Jouni Lehtelä, Virpi Ruohomäki, and Kari Reijula	Participatory Design Generator Cards	The “participatory design generator cards” were structured according to the journeys performed by either the customer or the employee—an “imaginary trip” a customer takes during a visit in the rehabilitation center or an employee takes during a work shift. The logic was based on different phases and zones of the journey such as orientation, arrival, well-being activities, events, the stay, depart…	The aim was for these cards to serve as boundary objects in the early phase of the space design processes, and to construct a common foundation and shared foci for the attention, which helps different stakeholders with different languages, expertise, and knowledge to explore the users’ experiences and needs. Such boundary objects are needed in the construction process when user needs are transfor…	Participatory	journeys performed by either the customer or the employee / the cards	The ideas in the cards are not meant to be used as they are. Instead, the aim was to enhance discussion and to widen and renew ways of thinking, as well as to inspire the invention of alternative solutions for new ways of working and for the new demands of the spaces.	Yes	The cards can also serve as triggers to enlarge the mindset.	No		Face-to-face	the set of cards; a place to host the workshop	facilitator	Yes	See table 4: Easy to use for anyone not familiar with design process; is perceived as interesting and inspiring by the participants; Photo material and other incentives create a common language between the participants; easy to express knowledge and new ideas with the cards; The design group easily found several ideas that could be used in planning new places; Some simple solutions can be applied…	Yes	See table 4: Requires a facilitator who is able to lead the conversation in the participatory group beyond the example: how can this be applied and modified in our situation? Large set requires time to get through; Will be out of date in a few years unless updated regularly.	not described	Yes	Yes	The paper is an example: methods applied in rehabilitation centers in Finland. This study is part of the 4-year “Developing Processes and Facility Planning of Rehabilitation Centers” project, which was carried out by the Finnish Institute of Occupational Health and Aalto University.	Yes	See figure 2&3 as an example.	Yes		The design generator cards are a set of visual inspiration cards that we developed especially for the rehabilitation centers. The cards were used in the workshops in the early phase of the spatial design processes after the change goals were defined.	Yes	Yes	change process model	See table 1	No		Yes	participatory research
Researcher 4	29/11/2022	https://ro.uow.edu.au/sspapers/4203	Reflective practice as a research method for co-creating curriculum with international partner organisations	2018	Rebecca H. Bilous, Laura Ann Hammersley, Kate Lloyd	Participatory drawing method	Workshop space had a floor made of blank paper and participants were provided with art materials to freely express their feelings and responses to these issues in both textual and non-textual ways.	Free expression of feelings in textual and non-textual ways.	Participatory, Qualitative	free response	A big piece of art	Yes	empowerment to talk about important but difficult and emotional issues	No		Face-to-face	A big blank paper, or several blank papers, pencils or other drawing supplies	Facilitator	Yes	empowerment, non-verbal way of expression (pg. 7)	Yes	page 6: initial reticence from participants who felt less artistically gifted	unclear	Yes	No		Yes	work-integrated learning, with students in the Classrooms of Many Cultures curriculum project	No			No	A process / model / framework is not mentioned			No		Yes	participatory research	Part of reflective practice
Researcher 3	03/12/2022	10.1080/09614520902808225	Mapping the road to development: a methodology for scaling up participation in policy processes	2009	Donald R. Nelson , Marcelo T. Folhes, Timothy J. Finan	Participatory Geographic Information Systems (aka MAPLAN)	1. Diagnostic phase 2. Mapping phase 3. Verification and priorities phase 4. Results phase 5. Plan development phase 6. Monitoring phase	PGIS combines the communication, advocacy, and visualization techniques that are the core of Participatory Learning and Action with powerful information technology.	Participatory	Base map	Impact of policy on communities	unclear		unclear		Not described	Not described	Local partners	Yes	The visual nature of a PGIS encourages effective public participation, because it provides a common language to which all can relate and thus serves as a focus for community discussions. pg. 3 MAPLAN has co-opted the development discourse from the state government by demonstrating how to put ideals such as participation and decentralization into practice. p. 8 The MAPLAN experience provides an in…	Yes	As MAPLAN gains increasing prominence in the state as a vehicle for legitimately constructing public policy, it runs an increasing risk of being appropriated by those in traditional positions of power. This may be a purposeful rent-seeking, through distortion of the process of participation and representation for personal gain. pg. 8	Research took place in eight of the 184 municípios in the state of Ceará.	Not described	No		Yes	Projeto MAPLAN, a pilot project in Ceara´, Brazil, is a joint effort of the public sector and civil society designed to create a process of participatory development planning that integrates local-level contextual variations. In this effort, the use of a Participatory Geographic Information System (PGIS) stimulates the participation of community members in analyzing their needs, goals, and priori…	No			No	No			No		No	not described
Researcher 6	2022-12-14	10.1177/1049732304270766	Quality-of-Life Concerns of African American Breast Cancer Survivors Within Rural North Carolina: Blending the Techniques of Photovoice and Grounded Theory	2005	Ellen D. S. López Eugenia Eng Elizabeth Randall-David Naomi Robinson	Photovoice	The participatory action research method of photovoice involves placing cameras in the hands of participants so that they can record, discuss, and relate to others in their community the realities of their lives through their own eyes and experiences. "We then conducted a show-and-tell activity, in which each participant presented her photographs and explained how they related to the photo assign…	The primary goals of photovoice are to (a) enable people to record and reflect their community’s strengths and concerns through taking photographs, (b) promote critical dialogue and knowledge about important issues through discussion of their photographs, and (c) reach policy and decision makers through public forums and showings of their photographs.	Qualitative	photographs	photographs	No		Yes	The women took a month to complete each photo assignment, at which time we all reconvened for 3-hour photo discussion sessions	Face-to-face	camera	a facilitator	No		Yes	A limitation of photovoice is that it has, thus far, stopped short of engaging participants in conceptualizing and participating in action steps toward addressing their needs. Pg.3	12 engaged for this study	Yes	Yes	African American breast cancer survivors in rural eastern North Carolina #111	Yes	African American breast cancer survivors in rural eastern North Carolina (the whole paper)	No		Wouldn't say that this paper fits the attributes of CC	No	A process / model / framework is not mentioned			No		Yes	participatory action research	Don't think this papers fits with the attributes of CC
Researcher 1	24/02/2023	10.1186/s12942‑021‑00279‑9	Participatory geographic mapping and activity space diaries: innovative data collection methods for understanding environmental risk exposures among female sex workers in a low‑to middle‑income country	2021	Erica Felker‑Kantor, Caluz Polanco, Martha Perez, Yeycy Donastorg, Katherine Andrinopoulos, Carl Kendall, Deanna Kerrigan and Katherine P. Theall	Participatory geographic mapping	It involves the creation of spatial information and geocoded knowledge to be used for spatial decision-making and is directly related to enhancing the community’s understanding of place and developing awareness about their surroundings. Validated measurements and multiple modes of data collection were used to minimize information bias.	Participatory geographic mapping is the process of gathering geographic and spatial data through an interactive human process using integrated methods and technologies. The idea behind participatory geographic mapping is to bring the practices of GIS to the local level to gather information while also promoting knowledge production and empowerment through participation. it can generate place base…	Participatory	geographical locations pointed out by the participants; also depends on the prompt of what they are looking for	Statistics of the risk environments, risk characteristics and percent of the perceived risk environments w/ identified risk characteristics. Example: Descriptive statistics from the participatory geographic mapping exercise of perceived risk environments are presented in Table 1.	Yes	Visually identifying risk locations and seeing emerging risk “hot spots” helped them conceptualize the idea of a risk environment and how spending time in those places could potentially influence behaviors; Participants enjoyed the interactive aspect of the participatory geographic mapping activity (pg.8) the methods were interactive and educational, allowing study participants to take an active …	No		Face-to-face	some kind of digital mapping system; computers;	facilitator; participants; funding - study participants were financially compensated for study participation;	Yes	Participants enjoyed the interactive aspect of the participatory geographic mapping activity (pg. 8). methods presented in this study demonstrate the application of spatial epidemiology in an LMIC; The participatory geographic mapping approach helped mitigate challenges inherent to limited spatial data in such con-texts and among vulnerable populations; These methods may be generalizable to other…	Yes	The most common barrier with the implementation of this approach was the difficulty in locating a point or area due to limited and outdated satellite imagery of Santo Domingo on Google Maps; some participants were not accustomed to reading a map or giving directions; for participants whose daily activity paths cross geo-graphic spaces with no data, exposure estimates will be biased; because daily…	not described	Yes	Yes	Participatory geographic mapping has emerged as a valuable tool for collecting spatial data in LMICs where there is limited access to geographic data and it has been successfully used in previous studies with hard-to-reach populations including FSWs, IDUs, and MSM (pg. 2). Because we used formative research to help refine the data collection tools and consulted with potential participants and the…	Yes	Given the limited availability of neighborhood-level data in the Dominican Republic, we used participatory geo-graphic mapping to obtain data on perceived neighborhood risk characteristics and locations in Santo Domingo; During baseline data collection, participants were asked to identify locations or areas they perceived as unsafe; using Google Maps, we asked participants to locate areas and loc…	Yes	Data collection activities included: (1) baseline questionnaire; (2) participatory geographic mapping; (3) daily activity space travel diary collected for 7 days and; (4) daily behavior diary collected for 7 days (pg.3)	Although the method of participatory geographic mapping is subjective and only provided risk data for some enumeration areas, consistent patterns did emerge which was reassuring for data reliability; it is important to consider that characteristics of geographic spaces are not stagnant nor are perceptions of place. A place may be defined as high risk at one moment but be considered low risk at an…	No	A process / model / framework is not mentioned			No		No	not described
[truncated: 204 more rows]
