# Supplementary material for: Co-creation methods for public health research — characteristics, benefits, and challenges: a Health CASCADE scoping review
Source: BMC Med Res Methodol. 2025 Mar 6;25:60. doi: 10.1186/s12874-025-02514-4 (PMC11884017; doi:10.1186/s12874-025-02514-4)
Supplement: Supplementary file 4 — Additional file 4. [file 12874_2025_2514_MOESM4_ESM.xlsx]

## Sheet: Data
Method name	Method type
A systematic neighborhood observation	Qualitative
About me	Qualitative
Agent-based modelling	Participatory
Agent-based modelling	Quantitative
Alternative scenarios	Participatory
An exhibition with pieces of art	Participatory
Analytic hierarchy process	Semi-quantitative modeling
Appreciative inquiry	Qualitative
Art Making	Participatory
Art-based narrative interview	Qualitative
Asset mapping	Participatory
Audio-recorded semi-structured interviews	Qualitative
Auto ethnography	Qualitative
Auto-driven visual elicitation	Qualitative
Bayesian Networks	Participatory
Bayesian Networks	Quantitative
Body mapping	Qualitative
Body measurements	Quantitative
Booklets and fairytales	Qualitative
Bookmaking	Participatory
Brief Re-Edited with Gamification Elements	Participatory
Building a Model	Participatory
Bulletin Board Focus Groups	Mixed (quantitative and qualitative)
Card sort	Qualitative
Carer's Assembly	Participatory
Cartoons	Participatory
Causal loop diagram	Participatory
Causal loop diagram	Qualitative
Causal models	Participatory
Chaired discussion	Participatory
Challenge lists and asset cards	Participatory
Change survey	Qualitative
Checklists	Qualitative
Citizens' Jury	Mixed (quantitative and qualitative)
Citizens' workshop	Mixed (quantitative and qualitative)
Civic budgeting	Participatory
Co-created lunch: reflective practice	Participatory
Co-created river	Participatory
Co-design by Appropriation of Affordances	Participatory
Cognitive mapping	Participatory
Cognitive mapping	Qualitative
Collaborative Songwriting	Participatory
Commentary Charts	Participatory
Community conversation	Qualitative
Community focus group discussion	Qualitative
Community mapping	Mixed (quantitative and qualitative)
Community mapping	Participatory
Community mapping	Qualitative
Concept mapping	Mixed (quantitative and qualitative)
Concept mapping	Participatory
Concept mapping	Qualitative
Conflict Family	Participatory
Consensus conference	Participatory
Context analysis	Qualitative
Creative practice	Participatory
Critical incident technique	Qualitative
Cross sectional survey	Qualitative
Crowd modelling	Mixed (quantitative and qualitative)
Cultural animation	Qualitative
Cultural consensus	Qualitative
Cultural probe	Qualitative
Daily activity space travel diary	Participatory
Daily work schedules	Participatory
Decision tree analyses	Qualitative
Delphi Method	Qualitative
Delphi Method	Quantitative
Dialogic art also referred to as relational art	Participatory
Diamond ranking	Participatory
Diaries	Qualitative
Diary study and photo method	Participatory
Digital storytelling	Participatory
Digital storytelling	Qualitative
Direct Ranking	Participatory
Discovery Tool	Participatory
Dot map focus groups	Participatory
Draw and write technique	Participatory
Draw and write technique	Qualitative
Drawing	Mixed (quantitative and qualitative)
Drawing	Participatory
Dynamic simulation modelling	Participatory
Elite interviewing	Qualitative
Empathic Design	Participatory
Engaged scholarship	Participatory
Ethnographic Facilitation	Mixed (quantitative and qualitative)
Ethnographic study	Qualitative
Experience mapping	Participatory
Expert interviews	Qualitative
Exploratory focus	Mixed (quantitative and qualitative)
Facebook group	Qualitative
Facilitated reflection on network analysis	Mixed (quantitative and qualitative)
Festival	Participatory
Five Field Map	Qualitative
Focus group	Participatory
Focus group	Qualitative
Forum Theatre	Participatory
FUBImethod	Participatory
Full-Body Interaction	Participatory
Future workshop	Participatory
Fuzzy cognitive mapping	Semi-quantitative modeling
Gaataa’aabing Visual Research Method	Participatory
Geocaching games	Participatory
Geographic Information Systems	Mixed (quantitative and qualitative)
Geographic Information Systems	Quantitative
Geo-Wiki online tool	Participatory
Go along interviews	Participatory
GPS Tracking and Interviews	Mixed (quantitative and qualitative)
Graphic Facilitation	visual method
Graphs over time	Participatory
Ground truthing	Participatory
Group interview	Participatory
Identification–Development–Refinement	Participatory
Impact of Research in the South	Mixed (quantitative and qualitative)
In-depth interviews	Qualitative
Individual interviews	Qualitative
Informal interviews	Qualitative
InstaBooth	Qualitative
Integrated modeling	Quantitative
Interpretative Phenomenological Analysis	Qualitative
Interpretive focus groups	Participatory
Interview	Qualitative
Interview guide	Participatory
Journey maps	Qualitative
Kitchen table talks	Qualitative
Learner verification and revision	Participatory
Lego Serious Play	Qualitative
LegoReal play	Participatory
Life Café	Participatory
Listing, scoring, ranking	Mixed (quantitative and qualitative)
Living Lab	Participatory
Living Lab	Qualitative
llustrative arts-based method	Participatory
Mandala drawing	Participatory
Mānoa mash-up method	Qualitative
Mapping	Participatory
Metaplan method	Participatory
Mind mapping	Participatory
Mind mapping	Qualitative
Mockups of webpages	Qualitative
Modified Delphi	Mixed (quantitative and qualitative)
Modified Delphi	Qualitative
Mosaic approach	Participatory
Mosaic approach	Qualitative
Multi-criteria decision analysis	Participatory
Multiple Criteria Analysis	Mixed (quantitative and qualitative)
MUST method	Participatory
Mystery Patient	Qualitative
Narrative Interview	Qualitative
Nominal group technique	Participatory
Novelty scale: lolly jars	Mixed (quantitative and qualitative)
Novelty Scales: Smiley faces	Mixed (quantitative and qualitative)
Pair-wise ranking method	Participatory
Participant observation	Qualitative
Participant Photography	Participatory
Participant-created comics	Participatory
Participatory Action Plan Development	Mixed (quantitative and qualitative)
Participatory Design Generator Cards	Participatory
Participatory drawing method	Participatory
Participatory Geographic Information Systems	Participatory
Participatory geographic mapping	Participatory
Participatory impact pathways analysis	Participatory
Participatory mapping	Mixed (quantitative and qualitative)
Participatory mapping	Qualitative
Participatory scenario planning	Participatory
Participatory social network analysis	Participatory
Participatory systems mapping	Participatory
Participatory Theme Elicitation	Participatory
Participatory Threats Assessment	Mixed (quantitative and qualitative)
Participatory Video	Participatory
Participatory Video	Qualitative
Participatory visual methodology	Qualitative
Participatory/reflective photography	Participatory
Partnership Data Report for Reflection	Quantitative
Pathways	Participatory
Peer-interviewing	Participatory
Peer-interviewing	Qualitative
Persona Building	Participatory
Persona technique / Personas	Qualitative
Personas	Participatory
Persona-scenario method	Participatory
Photo production with interviews	visual method
Photo walkabout	Participatory
Photo walkabout	Qualitative
Photo-elicitation	Observational
Photo-elicitation	Participatory
Photo-elicitation	Qualitative
Photo-elicitation	visual method
Photovoice	Participatory
Photovoice	Qualitative
Photovoice and photo-elicitation	Participatory
Place-making	Participatory
Plan Review Checklists	Mixed (quantitative and qualitative)
Playback Theatre	Participatory
Policy café	Participatory
Postcards	Qualitative
Posters	Qualitative
PowerView	Qualitative
PPI Hawker	Qualitative
Prototyping	Participatory
Public participation GIS	Quantitative
Puppets	Qualitative
Purposive sampling	Sampling method
Q interview	Qualitative
Q methodology	Mixed (quantitative and qualitative)
Q sorting	Qualitative
Q sorting-paper-based sorting approach	Mixed (quantitative and qualitative)
Questionnaire	Mixed (quantitative and qualitative)
Questionnaire	Quantitative
R&D workshop	Qualitative
Rapid HIA	Participatory
rapid prototyping and user testing of the MHeC-S alpha prototype	Mixed (quantitative and qualitative)
Reflective Drawing	Qualitative
Reflective notes	Qualitative
Reflective practice: Toxic River	Participatory
Research Cafe	Participatory
Research circle methodology	Participatory
Rich pictures	Qualitative
Role-playing	Participatory
Role-Playing Games	Participatory
SAT’s Competence Tool	Participatory
Satellite imagery-assisted activity logs	Qualitative
Scenario building	Semi-quantitative modeling
Scenario methods	Qualitative
SCERTS observational checklists	Qualitative
School preferences cards	Participatory
Seasonal calendars	Participatory
Self-documentation	Qualitative
Semi-participant observations	Qualitative
Semi-structured interview	Participatory
Semi-structured interview	Qualitative
Semi-structured interview	Qualitative
Semi-structured interview	Qualitative
Sensemaking	Quantitative
Short audit tool: the Preliminary Checklist	Participatory
Situation analysis tool	Qualitative
Snow card technique	Participatory
Snowball sampling	Sampling method
Social Network Analysis	Mixed (quantitative and qualitative)
Social Network Analysis	Participatory
Social Network Analysis	Quantitative
Social Network Analysis	Semi-quantitative modeling
Social network method	Mixed (quantitative and qualitative)
Sociogram (directed graph)	visual method
Spatial access priority mapping	Quantitative
Spherecards	Participatory
Stakeholder Analysis	Participatory
Stakeholder Analysis	Qualitative
Stakeholder research interviews	Qualitative
Stick-a-star quiz	Qualitative
Story board	Participatory
storyboard & animations	Participatory
Storygiving	Participatory
Storytelling	Participatory
Storytelling	Qualitative
Storytelling Group	Participatory
Structured surveys	Mixed (quantitative and qualitative)
Survey	Mixed (quantitative and qualitative)
Survey	Quantitative
Telephone survey	Mixed (quantitative and qualitative)
The CITRA Research-Practice Consensus- Workshop	Mixed (quantitative and qualitative)
The Concerns Report Method	Participatory
The Five Whys Method	Qualitative
The Graffiti Wall	Participatory
The River of Life	Qualitative
The Three-StepTest-Interview	Qualitative
Theatrical monologues	Participatory
Think aloud	Qualitative
Threshold Analysis	Quantitative
Transdisciplinarity	Qualitative
Transect walk	Mixed (quantitative and qualitative)
Use cases	Qualitative
User driven systematic review	Participatory
User stories	Qualitative
Venn diagrams	Participatory
Video diary	Participatory
Video diary	Qualitative
Videotaped story workshop	Qualitative
Virtual Photovoice	Participatory
Visioning	Participatory
Visioning	Qualitative
Visual innovation cards	Participatory
Visual pair-wise comparison	Qualitative
Visual vignettes	Participatory
Visual voices method	Participatory
Voice over Internet Protocol phone-in system	Qualitative
Volunteered geographic information	Mixed (quantitative and qualitative)
Voting	Quantitative
VR FestLab	Participatory
Walking through spaces	Qualitative
Web‐based visualization tool	Quantitative
Wellness Quest tool	Participatory
Wild Cards	Participatory
Word Search	Participatory
Workshop	Participatory
Workshop	Qualitative
World Café	Participatory
World Café	Qualitative
Yonmenkaigi System Method	Participatory
Youth ReACT (Research Actualizing Critical Thought) data analysis method	Participatory
Zaltman Metaphor Elicitation Technique	Qualitative
